# Supplementary material for: Mendelian randomization study on the causal relationship between leukocyte telomere length and prostate cancer
Source: PLoS One. 2023 Jun 23;18(6):e0286219. doi: 10.1371/journal.pone.0286219 (PMC10289467; doi:10.1371/journal.pone.0286219)
Supplement: S4 Table — (XLSX) [file pone.0286219.s007.xlsx]

## Sheet: Table S4
Table S4 Powers of GIVs in cohort 4
Exposure	SNP	R2	F.statistic
telomere length	rs1003322	0.00833207	28.7397
telomere length	rs10112752	-0.0206569	69.2277
telomere length	rs1023767	-0.0113883	38.5157
telomere length	rs10768683	0.0246797	86.5542
telomere length	rs10773176	-0.0109528	37.0586
telomere length	rs10774624	0.0106183	36.7102
telomere length	rs10805346	0.00842792	29.0731
telomere length	rs10840270	0.0098499	34.0272
telomere length	rs10845387	-0.00981383	33.2424
telomere length	rs10905255	-0.0130753	44.1473
telomere length	rs11085072	-0.00810305	27.4941
telomere length	rs11117354	0.0154063	53.5225
telomere length	rs111527438	0.00862042	29.7429
telomere length	rs111950327	0.00846937	29.2173
telomere length	rs11212631	-0.0109732	37.1268
telomere length	rs112394943	-0.0102801	34.8059
telomere length	rs113525195	-0.00805594	27.3355
telomere length	rs11557154	-0.016753	56.3602
telomere length	rs11579626	0.0107838	37.2887
telomere length	rs11584821	-0.0169184	56.9073
telomere length	rs116863223	-0.0126996	42.8947
telomere length	rs11699829	0.0155163	53.9105
telomere length	rs117034449	0.00815707	28.1311
telomere length	rs117407747	0.0107179	37.0582
telomere length	rs117512405	-0.0139431	47.0371
telomere length	rs117630647	0.0120317	41.6562
telomere length	rs11769630	-0.00959527	32.5091
telomere length	rs11991877	-0.0137613	46.4322
telomere length	rs12369950	-0.00894125	30.3129
telomere length	rs12412214	-0.0160206	53.9349
telomere length	rs12451892	-0.00814244	27.6266
telomere length	rs1291143	0.0256309	89.9777
telomere length	rs12925933	-0.00997994	33.7995
telomere length	rs12932179	-0.00977925	33.1264
telomere length	rs13062095	0.00941674	32.5166
telomere length	rs13230646	-0.0108511	36.7181
telomere length	rs1332941	0.0136669	47.3959
telomere length	rs137901416	0.0200155	69.8623
telomere length	rs139669835	-0.00846188	28.7014
telomere length	rs139795227	0.00998832	34.5102
telomere length	rs142426306	-0.0136075	45.9201
telomere length	rs144204502	-0.0160226	53.9418
telomere length	rs145114957	0.00795208	27.4185
telomere length	rs150150565	0.0125406	43.4404
telomere length	rs16978028	-0.0152853	51.497
telomere length	rs17445108	-0.00816732	27.7104
telomere length	rs17677991	0.0153697	53.3934
telomere length	rs17803849	0.0195356	68.1537
telomere length	rs182059586	-0.0122073	41.2522
telomere length	rs185174247	0.0124671	43.1826
telomere length	rs188918174	0.0107898	37.3096
telomere length	rs1907702	0.00901065	31.1016
telomere length	rs1957937	0.0111453	38.5525
telomere length	rs1985369	-0.0150803	50.8164
telomere length	rs2056726	-0.0136222	45.9692
telomere length	rs2230590	-0.0114515	38.7269
telomere length	rs2282764	-0.0112755	38.1384
telomere length	rs2555104	-0.00999119	33.8372
telomere length	rs28363070	0.0114531	39.6297
telomere length	rs28502153	-0.0152363	51.3342
telomere length	rs28577594	0.0121896	42.2094
telomere length	rs2977608	0.00806232	27.8017
telomere length	rs3093888	-0.00931848	31.58
telomere length	rs35446936	-0.0586325	189.447
telomere length	rs3767952	0.0081938	28.2588
telomere length	rs3785074	0.0157507	54.7383
telomere length	rs3891167	-0.0258521	86.1996
telomere length	rs41269079	0.00876697	30.253
telomere length	rs41304832	0.00956189	33.0226
telomere length	rs4498805	0.0109372	37.8249
telomere length	rs450962	0.00846913	29.2165
telomere length	rs4530278	0.00982032	33.924
telomere length	rs45604339	-0.0140626	47.4348
telomere length	rs4695407	0.0103003	35.5993
telomere length	rs4724	-0.0254907	85.0248
telomere length	rs4743037	0.00904399	31.2177
telomere length	rs55747751	-0.00820832	27.8483
telomere length	rs56061761	-0.0132852	44.8468
telomere length	rs56799554	-0.0141133	47.6034
telomere length	rs5742915	0.0138695	48.1085
telomere length	rs59409453	0.0127789	44.2766
telomere length	rs6007020	0.0100587	34.7557
telomere length	rs6054257	-0.00832298	28.2341
telomere length	rs61405042	-0.0121123	40.9349
telomere length	rs6536702	0.0325245	114.992
telomere length	rs6584579	0.00817108	28.1798
telomere length	rs6587577	-0.010056	34.0544
telomere length	rs6590343	0.00879445	30.3487
telomere length	rs6659669	-0.00830522	28.1744
telomere length	rs6669563	0.0131058	45.4243
telomere length	rs66731853	-0.0120099	40.593
telomere length	rs6751209	-0.00822694	27.911
telomere length	rs6776756	-0.0124586	42.0907
telomere length	rs6790988	0.00928378	32.0531
telomere length	rs6881568	0.0118564	41.042
telomere length	rs7099229	-0.00994049	33.6672
telomere length	rs7164950	0.00922796	31.8586
telomere length	rs7209057	0.00847828	29.2483
telomere length	rs7221585	0.0084396	29.1137
telomere length	rs73581419	0.010318	35.661
telomere length	rs73730598	0.00906495	31.2907
telomere length	rs75664430	-0.0147596	49.7516
telomere length	rs76065543	0.0171603	59.7223
telomere length	rs76219171	0.0121284	41.995
telomere length	rs762679	0.0158315	55.0234
telomere length	rs76666449	0.0128894	44.6645
telomere length	rs77231040	0.0106918	36.967
telomere length	rs7772289	0.0127682	44.2391
telomere length	rs77732866	0.00891093	30.7543
telomere length	rs7790856	-0.0288396	95.8818
telomere length	rs78491606	-0.0148486	50.0472
telomere length	rs80324517	0.0123744	42.8575
telomere length	rs8102497	-0.0107635	36.4249
telomere length	rs8105767	0.0217058	75.893
telomere length	rs869785	-0.0100732	34.1121
telomere length	rs871134	-0.0131409	44.3662
telomere length	rs932002	-0.0209168	70.0811
telomere length	rs9398196	-0.0103864	35.1619
telomere length	rs939916	0.0162343	56.4464
telomere length	rs9419958	-0.0400882	131.838
telomere length	rs9600019	0.008682	29.9573
telomere length	rs9878436	-0.0103403	35.0076
telomere length	rs9955360	-0.00923797	31.3096
