# Supplementary material for: Mendelian randomization study on the causal relationship between leukocyte telomere length and prostate cancer
Source: PLoS One. 2023 Jun 23;18(6):e0286219. doi: 10.1371/journal.pone.0286219 (PMC10289467; doi:10.1371/journal.pone.0286219)
Supplement: S5 Table — (XLSX) [file pone.0286219.s008.xlsx]

## Sheet: Table S5
Table S5 The reversed MR Results of LTL on Risk of PCa
Cohort	Exposure	Outcome	Method	nsnp	b	se	pval	lo_ci	up_ci	or	or_lci95	or_uci95
Cohort 1	Prostate cancer	Telomere length	MR Egger	118	-0.0235985	0.0124287	0.0600883	-0.0479588	0.000761882	0.976678	0.953173	1.00076
Cohort 1	Prostate cancer	Telomere length	Weighted median	118	-0.00149227	0.00380227	0.694711	-0.00894473	0.00596018	0.998509	0.991095	1.00598
Cohort 1	Prostate cancer	Telomere length	Inverse variance weighted	118	-0.000892299	0.00646345	0.890198	-0.0135607	0.0117761	0.999108	0.986531	1.01185
Cohort 1	Prostate cancer	Telomere length	Simple mode	118	-0.00211815	0.00683261	0.757108	-0.0155101	0.0112738	0.997884	0.98461	1.01134
Cohort 1	Prostate cancer	Telomere length	Weighted mode	118	-0.00211815	0.00437323	0.629048	-0.0106897	0.00645339	0.997884	0.989367	1.00647
Cohort 2	Prostate cancer	Telomere length	MR Egger	18	0.012093	0.020884	0.570614	-0.0288397	0.0530257	1.01217	0.971572	1.05446
Cohort 2	Prostate cancer	Telomere length	Weighted median	18	-1.2658e-05	0.00441023	0.99771	-0.00865671	0.0086314	0.999987	0.991381	1.00867
Cohort 2	Prostate cancer	Telomere length	Inverse variance weighted	18	-0.00574208	0.00976349	0.556454	-0.0248785	0.0133944	0.994274	0.975428	1.01348
Cohort 2	Prostate cancer	Telomere length	Simple mode	18	-0.000290371	0.00676816	0.966279	-0.013556	0.0129752	0.99971	0.986535	1.01306
Cohort 2	Prostate cancer	Telomere length	Weighted mode	18	-0.000290371	0.00531154	0.95704	-0.010701	0.0101202	0.99971	0.989356	1.01017
Cohort 3	Prostate cancer	Telomere length	MR Egger	18	0.0115506	0.0210794	0.591283	-0.0297649	0.0528662	1.01162	0.970674	1.05429
Cohort 3	Prostate cancer	Telomere length	Weighted median	18	9.40853e-05	0.00448153	0.98325	-0.00868972	0.00887789	1.00009	0.991348	1.00892
Cohort 3	Prostate cancer	Telomere length	Inverse variance weighted	18	-0.00605996	0.0096423	0.529692	-0.0249589	0.0128389	0.993958	0.97535	1.01292
Cohort 3	Prostate cancer	Telomere length	Simple mode	18	-6.98107e-05	0.00649068	0.991544	-0.0127915	0.0126519	0.99993	0.98729	1.01273
Cohort 3	Prostate cancer	Telomere length	Weighted mode	18	-6.98107e-05	0.00520365	0.989452	-0.010269	0.0101293	0.99993	0.989784	1.01018
Cohort 4	Prostate cancer	Telomere length	MR Egger	116	-0.0212629	0.012516	0.0920748	-0.0457944	0.00326855	0.978962	0.955238	1.00327
Cohort 4	Prostate cancer	Telomere length	Weighted median	116	-0.00113987	0.00387464	0.768614	-0.00873416	0.00645442	0.998861	0.991304	1.00648
Cohort 4	Prostate cancer	Telomere length	Inverse variance weighted	116	-0.000711855	0.00663352	0.914542	-0.0137136	0.0122899	0.999288	0.98638	1.01237
Cohort 4	Prostate cancer	Telomere length	Simple mode	116	-0.000518819	0.0068145	0.939444	-0.0138752	0.0128376	0.999481	0.986221	1.01292
Cohort 4	Prostate cancer	Telomere length	Weighted mode	116	-0.000518819	0.00438682	0.906062	-0.00911699	0.00807935	0.999481	0.990924	1.00811
