# Supplementary material for: Mendelian randomization study on the causal relationship between leukocyte telomere length and prostate cancer
Source: PLoS One. 2023 Jun 23;18(6):e0286219. doi: 10.1371/journal.pone.0286219 (PMC10289467; doi:10.1371/journal.pone.0286219)
Supplement: S1 File — (ZIP) [file pone.0286219.s009.zip]

Archive with 21 entries (18 files):
- Rawdata_Rcode/LTL_PCa_RData_Files/
- Rawdata_Rcode/LTL_PCa_RData_Files/LTL_to_Cohort1(PCa).RData
- Rawdata_Rcode/LTL_PCa_RData_Files/LTL_to_Cohort2(PCa).RData
- Rawdata_Rcode/LTL_PCa_RData_Files/LTL_to_Cohort3(PCa).RData
- Rawdata_Rcode/LTL_PCa_RData_Files/LTL_to_Cohort4(PCa).RData
- Rawdata_Rcode/PCa_LTL_RData_Files/
- Rawdata_Rcode/PCa_LTL_RData_Files/Cohort1(PCa)_to_LTL.RData
- Rawdata_Rcode/PCa_LTL_RData_Files/Cohort2(PCa)_to_LTL.RData
- Rawdata_Rcode/PCa_LTL_RData_Files/Cohort3(PCa)_to_LTL.RData
- Rawdata_Rcode/PCa_LTL_RData_Files/Cohort4(PCa)_to_LTL.RData
- Rawdata_Rcode/Raw_data_csv_Files/
- Rawdata_Rcode/Raw_data_csv_Files/Catalogues of Files.docx
- Rawdata_Rcode/Raw_data_csv_Files/File1_LTL_PCa(cohort1).csv
- Rawdata_Rcode/Raw_data_csv_Files/File2_LTL_PCa(cohort2).csv
- Rawdata_Rcode/Raw_data_csv_Files/File3_LTL_PCa(cohort3).csv
- Rawdata_Rcode/Raw_data_csv_Files/File4_LTL_PCa(cohort4).csv
- Rawdata_Rcode/Raw_data_csv_Files/File5_PCa(cohort1)_LTL.csv
- Rawdata_Rcode/Raw_data_csv_Files/File6_PCa(cohort2)_LTL.csv
- Rawdata_Rcode/Raw_data_csv_Files/File7_PCa(cohort3)_LTL.csv
- Rawdata_Rcode/Raw_data_csv_Files/File8_PCa(cohort4)_LTL.csv
- Rawdata_Rcode/Univariate-analysis-code.R
