# Supplementary material for: Mendelian randomization study on the causal relationship between leukocyte telomere length and prostate cancer
Source: PLoS One. 2023 Jun 23;18(6):e0286219. doi: 10.1371/journal.pone.0286219 (PMC10289467; doi:10.1371/journal.pone.0286219)
Supplement: S1 File — (ZIP) [file pone.0286219.s009.zip › Rawdata_Rcode/Raw_data_csv_Files/File1_LTL_PCa(cohort1).csv]

SNP	effect_allele.exposure	other_allele.exposure	effect_allele.outcome	other_allele.outcome	beta.exposure	beta.outcome	eaf.exposure	eaf.outcome	remove	palindromic	ambiguous	id.outcome	chr	pos	se.outcome	samplesize.outcome	pval.outcome	outcome	originalname.outcome	outcome.deprecated	mr_keep.outcome	data_source.outcome	proxy.outcome	target_snp.outcome	proxy_snp.outcome	target_a1.outcome	target_a2.outcome	proxy_a1.outcome	proxy_a2.outcome	chr.exposure	pos.exposure	se.exposure	pval.exposure	samplesize.exposure	id.exposure	exposure	mr_keep.exposure	pval_origin.exposure	data_source.exposure	action	mr_keep
rs1003322	A	C	A	C	0.0141734	0.0143	0.213742	0.1444	FALSE	FALSE	FALSE	finn-b-C3_PROSTATE_EXALLC	22	51072289	0.0306	80996	0.639699	Malignant neoplasm of prostate (all cancers excluded) || id:finn-b-C3_PROSTATE_EXALLC	Malignant neoplasm of prostate (all cancers excluded)	Malignant neoplasm of prostate (all cancers excluded) || ||	TRUE	igd	NA	NA	NA	NA	NA	NA	NA	22	51072289	0.00247546	1e-08	472174	ieu-b-4879	telomere length || id:ieu-b-4879	TRUE	reported	igd	2	TRUE
rs10112752	A	G	A	G	-0.0287522	-0.0157	0.430369	0.4529	FALSE	FALSE	FALSE	finn-b-C3_PROSTATE_EXALLC	8	73958718	0.0215	80996	0.4668	Malignant neoplasm of prostate (all cancers excluded) || id:finn-b-C3_PROSTATE_EXALLC	Malignant neoplasm of prostate (all cancers excluded)	Malignant neoplasm of prostate (all cancers excluded) || ||	TRUE	igd	NA	NA	NA	NA	NA	NA	NA	8	73958718	0.00202518	9.49948e-46	472174	ieu-b-4879	telomere length || id:ieu-b-4879	TRUE	reported	igd	2	TRUE
rs1023767	A	G	A	G	-0.0183732	-0.0143	0.237595	0.3721	FALSE	FALSE	FALSE	finn-b-C3_PROSTATE_EXALLC	8	95530969	0.0221	80996	0.5185	Malignant neoplasm of prostate (all cancers excluded) || id:finn-b-C3_PROSTATE_EXALLC	Malignant neoplasm of prostate (all cancers excluded)	Malignant neoplasm of prostate (all cancers excluded) || ||	TRUE	igd	NA	NA	NA	NA	NA	NA	NA	8	95530969	0.00234772	5.00035e-15	472174	ieu-b-4879	telomere length || id:ieu-b-4879	TRUE	reported	igd	2	TRUE
rs10768683	G	C	G	C	0.0469922	-0.0214	0.841033	0.7959	FALSE	TRUE	FALSE	finn-b-C3_PROSTATE_EXALLC	11	5247791	0.0267	80996	0.4232	Malignant neoplasm of prostate (all cancers excluded) || id:finn-b-C3_PROSTATE_EXALLC	Malignant neoplasm of prostate (all cancers excluded)	Malignant neoplasm of prostate (all cancers excluded) || ||	TRUE	igd	NA	NA	NA	NA	NA	NA	NA	11	5247791	0.00277015	1.50003e-64	472174	ieu-b-4879	telomere length || id:ieu-b-4879	TRUE	reported	igd	2	TRUE
rs10773176	G	A	G	A	-0.0172009	0.0024	0.741214	0.8089	FALSE	FALSE	FALSE	finn-b-C3_PROSTATE_EXALLC	12	122944713	0.027	80996	0.9289	Malignant neoplasm of prostate (all cancers excluded) || id:finn-b-C3_PROSTATE_EXALLC	Malignant neoplasm of prostate (all cancers excluded)	Malignant neoplasm of prostate (all cancers excluded) || ||	TRUE	igd	NA	NA	NA	NA	NA	NA	NA	12	122944713	0.00228534	5.19996e-14	472174	ieu-b-4879	telomere length || id:ieu-b-4879	TRUE	reported	igd	2	TRUE
rs10774624	A	G	A	G	0.0149944	0.0298	0.53276	0.5981	FALSE	FALSE	FALSE	finn-b-C3_PROSTATE_EXALLC	12	111833788	0.0218	80996	0.1718	Malignant neoplasm of prostate (all cancers excluded) || id:finn-b-C3_PROSTATE_EXALLC	Malignant neoplasm of prostate (all cancers excluded)	Malignant neoplasm of prostate (all cancers excluded) || ||	TRUE	igd	NA	NA	NA	NA	NA	NA	NA	12	111833788	0.00205494	2.90001e-13	472174	ieu-b-4879	telomere length || id:ieu-b-4879	TRUE	reported	igd	2	TRUE
rs10805346	C	T	C	T	0.0117072	-0.0032	0.439339	0.4531	FALSE	FALSE	FALSE	finn-b-C3_PROSTATE_EXALLC	4	9920347	0.0214	80996	0.8809	Malignant neoplasm of prostate (all cancers excluded) || id:finn-b-C3_PROSTATE_EXALLC	Malignant neoplasm of prostate (all cancers excluded)	Malignant neoplasm of prostate (all cancers excluded) || ||	TRUE	igd	NA	NA	NA	NA	NA	NA	NA	4	9920347	0.00202147	7.00003e-09	472174	ieu-b-4879	telomere length || id:ieu-b-4879	TRUE	reported	igd	2	TRUE
rs10840270	G	C	G	C	0.014383	0.0182	0.655684	0.6597	FALSE	TRUE	FALSE	finn-b-C3_PROSTATE_EXALLC	11	9629553	0.0226	80996	0.4214	Malignant neoplasm of prostate (all cancers excluded) || id:finn-b-C3_PROSTATE_EXALLC	Malignant neoplasm of prostate (all cancers excluded)	Malignant neoplasm of prostate (all cancers excluded) || ||	TRUE	igd	NA	NA	NA	NA	NA	NA	NA	11	9629553	0.00212494	1.29987e-11	472174	ieu-b-4879	telomere length || id:ieu-b-4879	TRUE	reported	igd	2	TRUE
rs10845387	A	G	A	G	-0.0141214	-0.0462	0.352666	0.3441	FALSE	FALSE	FALSE	finn-b-C3_PROSTATE_EXALLC	12	11757743	0.023	80996	0.0449097	Malignant neoplasm of prostate (all cancers excluded) || id:finn-b-C3_PROSTATE_EXALLC	Malignant neoplasm of prostate (all cancers excluded)	Malignant neoplasm of prostate (all cancers excluded) || ||	TRUE	igd	NA	NA	NA	NA	NA	NA	NA	12	11757743	0.00209396	1.50003e-11	472174	ieu-b-4879	telomere length || id:ieu-b-4879	TRUE	reported	igd	2	TRUE
rs10905255	T	G	T	G	-0.0182493	-0.0321	0.57919	0.56	FALSE	FALSE	FALSE	finn-b-C3_PROSTATE_EXALLC	10	5870267	0.0216	80996	0.1363	Malignant neoplasm of prostate (all cancers excluded) || id:finn-b-C3_PROSTATE_EXALLC	Malignant neoplasm of prostate (all cancers excluded)	Malignant neoplasm of prostate (all cancers excluded) || ||	TRUE	igd	NA	NA	NA	NA	NA	NA	NA	10	5870267	0.00203099	2.60016e-19	472174	ieu-b-4879	telomere length || id:ieu-b-4879	TRUE	reported	igd	2	TRUE
rs11085072	T	C	T	C	-0.0131806	-0.0025	0.236909	0.1601	FALSE	FALSE	FALSE	finn-b-C3_PROSTATE_EXALLC	19	4368142	0.0289	80996	0.9303	Malignant neoplasm of prostate (all cancers excluded) || id:finn-b-C3_PROSTATE_EXALLC	Malignant neoplasm of prostate (all cancers excluded)	Malignant neoplasm of prostate (all cancers excluded) || ||	TRUE	igd	NA	NA	NA	NA	NA	NA	NA	19	4368142	0.00236713	2.59998e-08	472174	ieu-b-4879	telomere length || id:ieu-b-4879	TRUE	reported	igd	2	TRUE
rs11117354	C	T	C	T	0.0232506	6e-04	0.696513	0.5765	FALSE	FALSE	FALSE	finn-b-C3_PROSTATE_EXALLC	16	88092092	0.0216	80996	0.9779	Malignant neoplasm of prostate (all cancers excluded) || id:finn-b-C3_PROSTATE_EXALLC	Malignant neoplasm of prostate (all cancers excluded)	Malignant neoplasm of prostate (all cancers excluded) || ||	TRUE	igd	NA	NA	NA	NA	NA	NA	NA	16	88092092	0.00219601	3.40017e-26	472174	ieu-b-4879	telomere length || id:ieu-b-4879	TRUE	reported	igd	2	TRUE
rs111527438	C	T	C	T	0.0125	0.0195	0.351251	0.3199	FALSE	FALSE	FALSE	finn-b-C3_PROSTATE_EXALLC	17	29252703	0.0229	80996	0.3943	Malignant neoplasm of prostate (all cancers excluded) || id:finn-b-C3_PROSTATE_EXALLC	Malignant neoplasm of prostate (all cancers excluded)	Malignant neoplasm of prostate (all cancers excluded) || ||	TRUE	igd	NA	NA	NA	NA	NA	NA	NA	17	29252703	0.00211016	3.09999e-09	472174	ieu-b-4879	telomere length || id:ieu-b-4879	TRUE	reported	igd	2	TRUE
rs111950327	C	G	C	G	0.0238271	0.0361	0.063628	0.05237	FALSE	TRUE	FALSE	finn-b-C3_PROSTATE_EXALLC	16	48283993	0.0477	80996	0.4491	Malignant neoplasm of prostate (all cancers excluded) || id:finn-b-C3_PROSTATE_EXALLC	Malignant neoplasm of prostate (all cancers excluded)	Malignant neoplasm of prostate (all cancers excluded) || ||	TRUE	igd	NA	NA	NA	NA	NA	NA	NA	16	48283993	0.00409406	5.89997e-09	472174	ieu-b-4879	telomere length || id:ieu-b-4879	TRUE	reported	igd	2	TRUE
rs112394943	C	T	C	T	-0.0198961	0.0092	0.162741	0.2384	FALSE	FALSE	FALSE	finn-b-C3_PROSTATE_EXALLC	3	197842892	0.0255	80996	0.719201	Malignant neoplasm of prostate (all cancers excluded) || id:finn-b-C3_PROSTATE_EXALLC	Malignant neoplasm of prostate (all cancers excluded)	Malignant neoplasm of prostate (all cancers excluded) || ||	TRUE	igd	NA	NA	NA	NA	NA	NA	NA	3	197842892	0.00281641	1.59993e-12	472174	ieu-b-4879	telomere length || id:ieu-b-4879	TRUE	reported	igd	2	TRUE
rs113525195	A	C	A	C	-0.0124075	0.0292	0.290254	0.3034	FALSE	FALSE	FALSE	finn-b-C3_PROSTATE_EXALLC	14	23499321	0.0232	80996	0.2088	Malignant neoplasm of prostate (all cancers excluded) || id:finn-b-C3_PROSTATE_EXALLC	Malignant neoplasm of prostate (all cancers excluded)	Malignant neoplasm of prostate (all cancers excluded) || ||	TRUE	igd	NA	NA	NA	NA	NA	NA	NA	14	23499321	0.00224132	3.09999e-08	472174	ieu-b-4879	telomere length || id:ieu-b-4879	TRUE	reported	igd	2	TRUE
rs11557154	T	C	T	C	-0.0343719	-0.0361	0.13003	0.1309	FALSE	FALSE	FALSE	finn-b-C3_PROSTATE_EXALLC	9	34107505	0.0318	80996	0.2558	Malignant neoplasm of prostate (all cancers excluded) || id:finn-b-C3_PROSTATE_EXALLC	Malignant neoplasm of prostate (all cancers excluded)	Malignant neoplasm of prostate (all cancers excluded) || ||	TRUE	igd	NA	NA	NA	NA	NA	NA	NA	9	34107505	0.00298538	1.10002e-30	472174	ieu-b-4879	telomere length || id:ieu-b-4879	TRUE	reported	igd	2	TRUE
rs11579626	C	A	C	A	0.0265113	0.079	0.084882	0.1229	FALSE	FALSE	FALSE	finn-b-C3_PROSTATE_EXALLC	1	146741960	0.0327	80996	0.0157	Malignant neoplasm of prostate (all cancers excluded) || id:finn-b-C3_PROSTATE_EXALLC	Malignant neoplasm of prostate (all cancers excluded)	Malignant neoplasm of prostate (all cancers excluded) || ||	TRUE	igd	NA	NA	NA	NA	NA	NA	NA	1	146741960	0.00357752	1.29987e-13	472174	ieu-b-4879	telomere length || id:ieu-b-4879	TRUE	reported	igd	2	TRUE
rs11584821	T	C	T	C	-0.0306517	0.0137	0.176208	0.1812	FALSE	FALSE	FALSE	finn-b-C3_PROSTATE_EXALLC	1	114419489	0.0277	80996	0.6215	Malignant neoplasm of prostate (all cancers excluded) || id:finn-b-C3_PROSTATE_EXALLC	Malignant neoplasm of prostate (all cancers excluded)	Malignant neoplasm of prostate (all cancers excluded) || ||	TRUE	igd	NA	NA	NA	NA	NA	NA	NA	1	114419489	0.00263623	2.99985e-31	472174	ieu-b-4879	telomere length || id:ieu-b-4879	TRUE	reported	igd	2	TRUE
rs116863223	A	G	A	G	-0.0817874	-0.1943	0.011763	0.0161	FALSE	FALSE	FALSE	finn-b-C3_PROSTATE_EXALLC	18	709396	0.0837	80996	0.0202899	Malignant neoplasm of prostate (all cancers excluded) || id:finn-b-C3_PROSTATE_EXALLC	Malignant neoplasm of prostate (all cancers excluded)	Malignant neoplasm of prostate (all cancers excluded) || ||	TRUE	igd	NA	NA	NA	NA	NA	NA	NA	18	709396	0.00937157	2.60016e-18	472174	ieu-b-4879	telomere length || id:ieu-b-4879	TRUE	reported	igd	2	TRUE
rs11699829	A	G	A	G	0.0641957	0.0142	0.034146	0.01569	FALSE	FALSE	FALSE	finn-b-C3_PROSTATE_EXALLC	20	62157200	0.0879	80996	0.8715	Malignant neoplasm of prostate (all cancers excluded) || id:finn-b-C3_PROSTATE_EXALLC	Malignant neoplasm of prostate (all cancers excluded)	Malignant neoplasm of prostate (all cancers excluded) || ||	TRUE	igd	NA	NA	NA	NA	NA	NA	NA	20	62157200	0.00602028	1.50003e-26	472174	ieu-b-4879	telomere length || id:ieu-b-4879	TRUE	reported	igd	2	TRUE
rs117034449	A	G	A	G	0.0374377	-0.0217	0.023304	0.01622	FALSE	FALSE	FALSE	finn-b-C3_PROSTATE_EXALLC	10	103906612	0.0822	80996	0.7921	Malignant neoplasm of prostate (all cancers excluded) || id:finn-b-C3_PROSTATE_EXALLC	Malignant neoplasm of prostate (all cancers excluded)	Malignant neoplasm of prostate (all cancers excluded) || ||	TRUE	igd	TRUE	rs117034449	rs118161359	A	G	A	G	10	103855348	0.00667898	2.1e-08	472174	ieu-b-4879	telomere length || id:ieu-b-4879	TRUE	reported	igd	2	TRUE
rs117407747	T	C	T	C	0.0450533	0.1978	0.027571	0.009458	FALSE	FALSE	FALSE	finn-b-C3_PROSTATE_EXALLC	7	159117178	0.11	80996	0.0720394	Malignant neoplasm of prostate (all cancers excluded) || id:finn-b-C3_PROSTATE_EXALLC	Malignant neoplasm of prostate (all cancers excluded)	Malignant neoplasm of prostate (all cancers excluded) || ||	TRUE	igd	NA	NA	NA	NA	NA	NA	NA	7	159117178	0.00611706	1.80011e-13	472174	ieu-b-4879	telomere length || id:ieu-b-4879	TRUE	reported	igd	2	TRUE
rs117512405	A	G	A	G	-0.0790134	-0.1148	0.017043	0.05584	FALSE	FALSE	FALSE	finn-b-C3_PROSTATE_EXALLC	20	62574274	0.0483	80996	0.0174201	Malignant neoplasm of prostate (all cancers excluded) || id:finn-b-C3_PROSTATE_EXALLC	Malignant neoplasm of prostate (all cancers excluded)	Malignant neoplasm of prostate (all cancers excluded) || ||	TRUE	igd	NA	NA	NA	NA	NA	NA	NA	20	62574274	0.00824611	9.49948e-22	472174	ieu-b-4879	telomere length || id:ieu-b-4879	TRUE	reported	igd	2	TRUE
rs117630647	A	G	A	G	0.059565	0.1658	0.021346	0.01659	FALSE	FALSE	FALSE	finn-b-C3_PROSTATE_EXALLC	7	124779510	0.0836	80996	0.0473402	Malignant neoplasm of prostate (all cancers excluded) || id:finn-b-C3_PROSTATE_EXALLC	Malignant neoplasm of prostate (all cancers excluded)	Malignant neoplasm of prostate (all cancers excluded) || ||	TRUE	igd	NA	NA	NA	NA	NA	NA	NA	7	124779510	0.00720413	1.39991e-16	472174	ieu-b-4879	telomere length || id:ieu-b-4879	TRUE	reported	igd	2	TRUE
rs11769630	A	T	A	T	-0.0256807	-0.059	0.072227	0.103	FALSE	TRUE	FALSE	finn-b-C3_PROSTATE_EXALLC	7	50257703	0.035	80996	0.0912998	Malignant neoplasm of prostate (all cancers excluded) || id:finn-b-C3_PROSTATE_EXALLC	Malignant neoplasm of prostate (all cancers excluded)	Malignant neoplasm of prostate (all cancers excluded) || ||	TRUE	igd	NA	NA	NA	NA	NA	NA	NA	7	50257703	0.00389475	4.30031e-11	472174	ieu-b-4879	telomere length || id:ieu-b-4879	TRUE	reported	igd	2	TRUE
rs11991877	A	T	A	T	-0.030138	-0.0845	0.889309	0.8585	FALSE	TRUE	FALSE	finn-b-C3_PROSTATE_EXALLC	8	56664524	0.0304	80996	0.00542201	Malignant neoplasm of prostate (all cancers excluded) || id:finn-b-C3_PROSTATE_EXALLC	Malignant neoplasm of prostate (all cancers excluded)	Malignant neoplasm of prostate (all cancers excluded) || ||	TRUE	igd	NA	NA	NA	NA	NA	NA	NA	8	56664524	0.00318686	3.19963e-21	472174	ieu-b-4879	telomere length || id:ieu-b-4879	TRUE	reported	igd	2	TRUE
rs12369950	C	T	C	T	-0.0178308	-0.0066	0.140675	0.1506	FALSE	FALSE	FALSE	finn-b-C3_PROSTATE_EXALLC	12	24762109	0.0302	80996	0.828	Malignant neoplasm of prostate (all cancers excluded) || id:finn-b-C3_PROSTATE_EXALLC	Malignant neoplasm of prostate (all cancers excluded)	Malignant neoplasm of prostate (all cancers excluded) || ||	TRUE	igd	NA	NA	NA	NA	NA	NA	NA	12	24762109	0.00290205	8e-10	472174	ieu-b-4879	telomere length || id:ieu-b-4879	TRUE	reported	igd	2	TRUE
rs12412214	A	G	A	G	-0.0245174	-0.0133	0.279765	0.3919	FALSE	FALSE	FALSE	finn-b-C3_PROSTATE_EXALLC	10	101276256	0.0217	80996	0.5418	Malignant neoplasm of prostate (all cancers excluded) || id:finn-b-C3_PROSTATE_EXALLC	Malignant neoplasm of prostate (all cancers excluded)	Malignant neoplasm of prostate (all cancers excluded) || ||	TRUE	igd	NA	NA	NA	NA	NA	NA	NA	10	101276256	0.00222685	3.40017e-28	472174	ieu-b-4879	telomere length || id:ieu-b-4879	TRUE	reported	igd	2	TRUE
rs12451892	C	T	C	T	-0.0116145	-0.0138	0.380511	0.4363	FALSE	FALSE	FALSE	finn-b-C3_PROSTATE_EXALLC	17	2247982	0.0217	80996	0.526	Malignant neoplasm of prostate (all cancers excluded) || id:finn-b-C3_PROSTATE_EXALLC	Malignant neoplasm of prostate (all cancers excluded)	Malignant neoplasm of prostate (all cancers excluded) || ||	TRUE	igd	NA	NA	NA	NA	NA	NA	NA	17	2247982	0.00207578	2.19999e-08	472174	ieu-b-4879	telomere length || id:ieu-b-4879	TRUE	reported	igd	2	TRUE
rs1291143	C	A	C	A	0.0493145	0.0417	0.849026	0.7757	FALSE	FALSE	FALSE	finn-b-C3_PROSTATE_EXALLC	20	35525640	0.0257	80996	0.1052	Malignant neoplasm of prostate (all cancers excluded) || id:finn-b-C3_PROSTATE_EXALLC	Malignant neoplasm of prostate (all cancers excluded)	Malignant neoplasm of prostate (all cancers excluded) || ||	TRUE	igd	NA	NA	NA	NA	NA	NA	NA	20	35525640	0.0027991	1.80011e-69	472174	ieu-b-4879	telomere length || id:ieu-b-4879	TRUE	reported	igd	2	TRUE
rs12925933	C	A	C	A	-0.0146622	-0.0067	0.66221	0.5426	FALSE	FALSE	FALSE	finn-b-C3_PROSTATE_EXALLC	16	90141355	0.0215	80996	0.756201	Malignant neoplasm of prostate (all cancers excluded) || id:finn-b-C3_PROSTATE_EXALLC	Malignant neoplasm of prostate (all cancers excluded)	Malignant neoplasm of prostate (all cancers excluded) || ||	TRUE	igd	NA	NA	NA	NA	NA	NA	NA	16	90141355	0.00213796	7.00003e-12	472174	ieu-b-4879	telomere length || id:ieu-b-4879	TRUE	reported	igd	2	TRUE
rs12932179	G	A	G	A	-0.0136257	-0.0182	0.561399	0.6161	FALSE	FALSE	FALSE	finn-b-C3_PROSTATE_EXALLC	16	9072085	0.0219	80996	0.4066	Malignant neoplasm of prostate (all cancers excluded) || id:finn-b-C3_PROSTATE_EXALLC	Malignant neoplasm of prostate (all cancers excluded)	Malignant neoplasm of prostate (all cancers excluded) || ||	TRUE	igd	NA	NA	NA	NA	NA	NA	NA	16	9072085	0.0020276	1.80011e-11	472174	ieu-b-4879	telomere length || id:ieu-b-4879	TRUE	reported	igd	2	TRUE
rs13062095	C	T	C	T	0.0138552	0.0086	0.327843	0.3719	FALSE	FALSE	FALSE	finn-b-C3_PROSTATE_EXALLC	3	101267385	0.022	80996	0.697599	Malignant neoplasm of prostate (all cancers excluded) || id:finn-b-C3_PROSTATE_EXALLC	Malignant neoplasm of prostate (all cancers excluded)	Malignant neoplasm of prostate (all cancers excluded) || ||	TRUE	igd	NA	NA	NA	NA	NA	NA	NA	3	101267385	0.00214113	9.70063e-11	472174	ieu-b-4879	telomere length || id:ieu-b-4879	TRUE	reported	igd	2	TRUE
rs13230646	C	T	C	T	-0.0173277	-0.0376	0.248945	0.1726	FALSE	FALSE	FALSE	finn-b-C3_PROSTATE_EXALLC	7	23930316	0.0279	80996	0.1777	Malignant neoplasm of prostate (all cancers excluded) || id:finn-b-C3_PROSTATE_EXALLC	Malignant neoplasm of prostate (all cancers excluded)	Malignant neoplasm of prostate (all cancers excluded) || ||	TRUE	igd	NA	NA	NA	NA	NA	NA	NA	7	23930316	0.00232377	8.9002e-14	472174	ieu-b-4879	telomere length || id:ieu-b-4879	TRUE	reported	igd	2	TRUE
rs1332941	G	A	G	A	0.0256552	-0.0123	0.820466	0.7946	FALSE	FALSE	FALSE	finn-b-C3_PROSTATE_EXALLC	13	41695100	0.0266	80996	0.6422	Malignant neoplasm of prostate (all cancers excluded) || id:finn-b-C3_PROSTATE_EXALLC	Malignant neoplasm of prostate (all cancers excluded)	Malignant neoplasm of prostate (all cancers excluded) || ||	TRUE	igd	NA	NA	NA	NA	NA	NA	NA	13	41695100	0.00273159	5.90065e-21	472174	ieu-b-4879	telomere length || id:ieu-b-4879	TRUE	reported	igd	2	TRUE
rs137901416	A	G	A	G	0.04572	-0.0203	0.100311	0.06604	FALSE	FALSE	FALSE	finn-b-C3_PROSTATE_EXALLC	14	73418095	0.0433	80996	0.638	Malignant neoplasm of prostate (all cancers excluded) || id:finn-b-C3_PROSTATE_EXALLC	Malignant neoplasm of prostate (all cancers excluded)	Malignant neoplasm of prostate (all cancers excluded) || ||	TRUE	igd	NA	NA	NA	NA	NA	NA	NA	14	73418095	0.00332355	4.70002e-43	472174	ieu-b-4879	telomere length || id:ieu-b-4879	TRUE	reported	igd	2	TRUE
rs139669835	T	C	T	C	-0.0612563	-0.0554	0.009365	0.001357	FALSE	FALSE	FALSE	finn-b-C3_PROSTATE_EXALLC	18	729871	0.2704	80996	0.8376	Malignant neoplasm of prostate (all cancers excluded) || id:finn-b-C3_PROSTATE_EXALLC	Malignant neoplasm of prostate (all cancers excluded)	Malignant neoplasm of prostate (all cancers excluded) || ||	TRUE	igd	NA	NA	NA	NA	NA	NA	NA	18	729871	0.0105346	6.1e-09	472174	ieu-b-4879	telomere length || id:ieu-b-4879	TRUE	reported	igd	2	TRUE
rs139795227	C	A	C	A	0.0599379	-0.013	0.014021	0.02741	FALSE	FALSE	FALSE	finn-b-C3_PROSTATE_EXALLC	1	92842367	0.066	80996	0.8439	Malignant neoplasm of prostate (all cancers excluded) || id:finn-b-C3_PROSTATE_EXALLC	Malignant neoplasm of prostate (all cancers excluded)	Malignant neoplasm of prostate (all cancers excluded) || ||	TRUE	igd	NA	NA	NA	NA	NA	NA	NA	1	92842367	0.00873247	6.70039e-12	472174	ieu-b-4879	telomere length || id:ieu-b-4879	TRUE	reported	igd	2	TRUE
rs142426306	T	C	T	C	-0.0504903	0.0706	0.039544	0.04165	FALSE	FALSE	FALSE	finn-b-C3_PROSTATE_EXALLC	20	62488152	0.0535	80996	0.1871	Malignant neoplasm of prostate (all cancers excluded) || id:finn-b-C3_PROSTATE_EXALLC	Malignant neoplasm of prostate (all cancers excluded)	Malignant neoplasm of prostate (all cancers excluded) || ||	TRUE	igd	NA	NA	NA	NA	NA	NA	NA	20	62488152	0.00539933	8.69961e-21	472174	ieu-b-4879	telomere length || id:ieu-b-4879	TRUE	reported	igd	2	TRUE
rs143190905	T	G	T	G	-0.0723995	-0.1499	0.080404	0.07496	FALSE	FALSE	FALSE	finn-b-C3_PROSTATE_EXALLC	20	62291767	0.0405	80996	0.000216302	Malignant neoplasm of prostate (all cancers excluded) || id:finn-b-C3_PROSTATE_EXALLC	Malignant neoplasm of prostate (all cancers excluded)	Malignant neoplasm of prostate (all cancers excluded) || ||	TRUE	igd	NA	NA	NA	NA	NA	NA	NA	20	62291767	0.00369421	1.59993e-85	472174	ieu-b-4879	telomere length || id:ieu-b-4879	TRUE	reported	igd	2	TRUE
rs144204502	T	C	T	C	-0.100574	-0.1172	0.012562	0.03823	FALSE	FALSE	FALSE	finn-b-C3_PROSTATE_EXALLC	17	76183233	0.0573	80996	0.0408197	Malignant neoplasm of prostate (all cancers excluded) || id:finn-b-C3_PROSTATE_EXALLC	Malignant neoplasm of prostate (all cancers excluded)	Malignant neoplasm of prostate (all cancers excluded) || ||	TRUE	igd	NA	NA	NA	NA	NA	NA	NA	17	76183233	0.00913369	3.40017e-28	472174	ieu-b-4879	telomere length || id:ieu-b-4879	TRUE	reported	igd	2	TRUE
rs145114957	G	C	G	C	0.0272605	-0.0669	0.042648	0.03996	FALSE	TRUE	FALSE	finn-b-C3_PROSTATE_EXALLC	1	94322469	0.0547	80996	0.2215	Malignant neoplasm of prostate (all cancers excluded) || id:finn-b-C3_PROSTATE_EXALLC	Malignant neoplasm of prostate (all cancers excluded)	Malignant neoplasm of prostate (all cancers excluded) || ||	TRUE	igd	NA	NA	NA	NA	NA	NA	NA	1	94322469	0.00498872	4.60002e-08	472174	ieu-b-4879	telomere length || id:ieu-b-4879	TRUE	reported	igd	2	TRUE
rs150150565	T	C	T	C	0.063762	0.0063	0.021455	0.01889	FALSE	FALSE	FALSE	finn-b-C3_PROSTATE_EXALLC	18	708207	0.0789	80996	0.9367	Malignant neoplasm of prostate (all cancers excluded) || id:finn-b-C3_PROSTATE_EXALLC	Malignant neoplasm of prostate (all cancers excluded)	Malignant neoplasm of prostate (all cancers excluded) || ||	TRUE	igd	NA	NA	NA	NA	NA	NA	NA	18	708207	0.00739877	6.79986e-18	472174	ieu-b-4879	telomere length || id:ieu-b-4879	TRUE	reported	igd	2	TRUE
rs16978028	T	A	T	A	-0.029945	0.0298	0.143727	0.08159	FALSE	TRUE	FALSE	finn-b-C3_PROSTATE_EXALLC	18	42070981	0.0383	80996	0.4368	Malignant neoplasm of prostate (all cancers excluded) || id:finn-b-C3_PROSTATE_EXALLC	Malignant neoplasm of prostate (all cancers excluded)	Malignant neoplasm of prostate (all cancers excluded) || ||	TRUE	igd	NA	NA	NA	NA	NA	NA	NA	18	42070981	0.00285068	8.19974e-26	472174	ieu-b-4879	telomere length || id:ieu-b-4879	TRUE	reported	igd	2	TRUE
rs17445108	A	G	A	G	-0.0168922	-0.0071	0.12695	0.1272	FALSE	FALSE	FALSE	finn-b-C3_PROSTATE_EXALLC	12	57082058	0.0324	80996	0.8267	Malignant neoplasm of prostate (all cancers excluded) || id:finn-b-C3_PROSTATE_EXALLC	Malignant neoplasm of prostate (all cancers excluded)	Malignant neoplasm of prostate (all cancers excluded) || ||	TRUE	igd	NA	NA	NA	NA	NA	NA	NA	12	57082058	0.00300983	2e-08	472174	ieu-b-4879	telomere length || id:ieu-b-4879	TRUE	reported	igd	2	TRUE
rs17677991	G	C	G	C	0.0222664	-0.0077	0.342123	0.3938	FALSE	TRUE	FALSE	finn-b-C3_PROSTATE_EXALLC	15	42032383	0.0218	80996	0.7228	Malignant neoplasm of prostate (all cancers excluded) || id:finn-b-C3_PROSTATE_EXALLC	Malignant neoplasm of prostate (all cancers excluded)	Malignant neoplasm of prostate (all cancers excluded) || ||	TRUE	igd	NA	NA	NA	NA	NA	NA	NA	15	42032383	0.00210806	4.40048e-26	472174	ieu-b-4879	telomere length || id:ieu-b-4879	TRUE	reported	igd	2	TRUE
rs17803849	T	C	T	C	0.0273203	-0.0064	0.405161	0.3922	FALSE	FALSE	FALSE	finn-b-C3_PROSTATE_EXALLC	2	210673714	0.0217	80996	0.7681	Malignant neoplasm of prostate (all cancers excluded) || id:finn-b-C3_PROSTATE_EXALLC	Malignant neoplasm of prostate (all cancers excluded)	Malignant neoplasm of prostate (all cancers excluded) || ||	TRUE	igd	TRUE	rs17803849	rs2286851	T	C	A	G	2	210673445	0.00203482	4.19952e-41	472174	ieu-b-4879	telomere length || id:ieu-b-4879	TRUE	reported	igd	2	TRUE
rs182059586	C	T	C	T	-0.0571159	-0.1925	0.02511	0.006749	FALSE	FALSE	FALSE	finn-b-C3_PROSTATE_EXALLC	16	14652220	0.1347	80996	0.1532	Malignant neoplasm of prostate (all cancers excluded) || id:finn-b-C3_PROSTATE_EXALLC	Malignant neoplasm of prostate (all cancers excluded)	Malignant neoplasm of prostate (all cancers excluded) || ||	TRUE	igd	NA	NA	NA	NA	NA	NA	NA	16	14652220	0.00680853	4.90004e-17	472174	ieu-b-4879	telomere length || id:ieu-b-4879	TRUE	reported	igd	2	TRUE
rs185174247	A	G	A	G	0.0372806	-0.057	0.05609	0.02986	FALSE	FALSE	FALSE	finn-b-C3_PROSTATE_EXALLC	5	138914024	0.0615	80996	0.3536	Malignant neoplasm of prostate (all cancers excluded) || id:finn-b-C3_PROSTATE_EXALLC	Malignant neoplasm of prostate (all cancers excluded)	Malignant neoplasm of prostate (all cancers excluded) || ||	TRUE	igd	NA	NA	NA	NA	NA	NA	NA	5	138914024	0.00435145	1.10002e-17	472174	ieu-b-4879	telomere length || id:ieu-b-4879	TRUE	reported	igd	2	TRUE
rs188918174	T	C	T	C	0.0403062	-0.004	0.036106	0.04618	FALSE	FALSE	FALSE	finn-b-C3_PROSTATE_EXALLC	2	54473646	0.0509	80996	0.9376	Malignant neoplasm of prostate (all cancers excluded) || id:finn-b-C3_PROSTATE_EXALLC	Malignant neoplasm of prostate (all cancers excluded)	Malignant neoplasm of prostate (all cancers excluded) || ||	TRUE	igd	NA	NA	NA	NA	NA	NA	NA	2	54473646	0.00543604	1.20005e-13	472174	ieu-b-4879	telomere length || id:ieu-b-4879	TRUE	reported	igd	2	TRUE
rs1907702	A	G	A	G	0.0150247	-0.0084	0.766771	0.7965	FALSE	FALSE	FALSE	finn-b-C3_PROSTATE_EXALLC	12	88955469	0.0267	80996	0.753999	Malignant neoplasm of prostate (all cancers excluded) || id:finn-b-C3_PROSTATE_EXALLC	Malignant neoplasm of prostate (all cancers excluded)	Malignant neoplasm of prostate (all cancers excluded) || ||	TRUE	igd	NA	NA	NA	NA	NA	NA	NA	12	88955469	0.00242651	5.89997e-10	472174	ieu-b-4879	telomere length || id:ieu-b-4879	TRUE	reported	igd	2	TRUE
rs1957937	T	A	T	A	0.0209365	0.0023	0.16018	0.1861	FALSE	TRUE	FALSE	finn-b-C3_PROSTATE_EXALLC	14	96181360	0.0273	80996	0.9338	Malignant neoplasm of prostate (all cancers excluded) || id:finn-b-C3_PROSTATE_EXALLC	Malignant neoplasm of prostate (all cancers excluded)	Malignant neoplasm of prostate (all cancers excluded) || ||	TRUE	igd	NA	NA	NA	NA	NA	NA	NA	14	96181360	0.00273361	1.9002e-14	472174	ieu-b-4879	telomere length || id:ieu-b-4879	TRUE	reported	igd	2	TRUE
rs1985369	G	A	G	A	-0.0311893	-0.0025	0.868178	0.8917	FALSE	FALSE	FALSE	finn-b-C3_PROSTATE_EXALLC	7	159119220	0.0339	80996	0.9411	Malignant neoplasm of prostate (all cancers excluded) || id:finn-b-C3_PROSTATE_EXALLC	Malignant neoplasm of prostate (all cancers excluded)	Malignant neoplasm of prostate (all cancers excluded) || ||	TRUE	igd	NA	NA	NA	NA	NA	NA	NA	7	159119220	0.00300952	3.59998e-25	472174	ieu-b-4879	telomere length || id:ieu-b-4879	TRUE	reported	igd	2	TRUE
rs2056726	A	G	A	G	-0.0228078	-0.0042	0.214376	0.2279	FALSE	FALSE	FALSE	finn-b-C3_PROSTATE_EXALLC	7	99780283	0.0255	80996	0.8704	Malignant neoplasm of prostate (all cancers excluded) || id:finn-b-C3_PROSTATE_EXALLC	Malignant neoplasm of prostate (all cancers excluded)	Malignant neoplasm of prostate (all cancers excluded) || ||	TRUE	igd	NA	NA	NA	NA	NA	NA	NA	7	99780283	0.00243638	7.89951e-21	472174	ieu-b-4879	telomere length || id:ieu-b-4879	TRUE	reported	igd	2	TRUE
rs2230590	C	T	C	T	-0.0158022	0.0189	0.510897	0.3985	FALSE	FALSE	FALSE	finn-b-C3_PROSTATE_EXALLC	3	49936102	0.0217	80996	0.3837	Malignant neoplasm of prostate (all cancers excluded) || id:finn-b-C3_PROSTATE_EXALLC	Malignant neoplasm of prostate (all cancers excluded)	Malignant neoplasm of prostate (all cancers excluded) || ||	TRUE	igd	NA	NA	NA	NA	NA	NA	NA	3	49936102	0.00200806	3.59998e-15	472174	ieu-b-4879	telomere length || id:ieu-b-4879	TRUE	reported	igd	2	TRUE
rs2282764	G	A	G	A	-0.0224234	0.0352	0.142384	0.1425	FALSE	FALSE	FALSE	finn-b-C3_PROSTATE_EXALLC	4	2255063	0.0304	80996	0.2462	Malignant neoplasm of prostate (all cancers excluded) || id:finn-b-C3_PROSTATE_EXALLC	Malignant neoplasm of prostate (all cancers excluded)	Malignant neoplasm of prostate (all cancers excluded) || ||	TRUE	igd	NA	NA	NA	NA	NA	NA	NA	4	2255063	0.00289392	9.30037e-15	472174	ieu-b-4879	telomere length || id:ieu-b-4879	TRUE	reported	igd	2	TRUE
rs2293579	A	G	A	G	-0.012915	0.0339	0.386274	0.2974	FALSE	FALSE	FALSE	finn-b-C3_PROSTATE_EXALLC	11	47440758	0.0235	80996	0.1493	Malignant neoplasm of prostate (all cancers excluded) || id:finn-b-C3_PROSTATE_EXALLC	Malignant neoplasm of prostate (all cancers excluded)	Malignant neoplasm of prostate (all cancers excluded) || ||	TRUE	igd	NA	NA	NA	NA	NA	NA	NA	11	47440758	0.00205481	3.29997e-10	472174	ieu-b-4879	telomere length || id:ieu-b-4879	TRUE	reported	igd	2	TRUE
rs2555104	C	A	C	A	-0.0139717	-0.0136	0.434255	0.4792	FALSE	FALSE	FALSE	finn-b-C3_PROSTATE_EXALLC	2	17841243	0.0213	80996	0.5224	Malignant neoplasm of prostate (all cancers excluded) || id:finn-b-C3_PROSTATE_EXALLC	Malignant neoplasm of prostate (all cancers excluded)	Malignant neoplasm of prostate (all cancers excluded) || ||	TRUE	igd	NA	NA	NA	NA	NA	NA	NA	2	17841243	0.00203498	6.59933e-12	472174	ieu-b-4879	telomere length || id:ieu-b-4879	TRUE	reported	igd	2	TRUE
rs2763979	T	C	T	C	-0.0277713	-0.006	0.359721	0.4348	FALSE	FALSE	FALSE	finn-b-C3_PROSTATE_EXALLC	6	31794592	0.0221	80996	0.785599	Malignant neoplasm of prostate (all cancers excluded) || id:finn-b-C3_PROSTATE_EXALLC	Malignant neoplasm of prostate (all cancers excluded)	Malignant neoplasm of prostate (all cancers excluded) || ||	TRUE	igd	NA	NA	NA	NA	NA	NA	NA	6	31794592	0.00208092	1.29987e-40	472174	ieu-b-4879	telomere length || id:ieu-b-4879	TRUE	reported	igd	2	TRUE
rs28363070	A	G	A	G	0.0755557	0.2825	0.013389	0.002032	FALSE	FALSE	FALSE	finn-b-C3_PROSTATE_EXALLC	5	1415068	0.2544	80996	0.2668	Malignant neoplasm of prostate (all cancers excluded) || id:finn-b-C3_PROSTATE_EXALLC	Malignant neoplasm of prostate (all cancers excluded)	Malignant neoplasm of prostate (all cancers excluded) || ||	TRUE	igd	NA	NA	NA	NA	NA	NA	NA	5	1415068	0.00959987	3.50026e-15	472174	ieu-b-4879	telomere length || id:ieu-b-4879	TRUE	reported	igd	2	TRUE
rs28502153	A	C	A	C	-0.0215916	-0.033	0.377958	0.3748	FALSE	FALSE	FALSE	finn-b-C3_PROSTATE_EXALLC	22	17469049	0.0219	80996	0.1324	Malignant neoplasm of prostate (all cancers excluded) || id:finn-b-C3_PROSTATE_EXALLC	Malignant neoplasm of prostate (all cancers excluded)	Malignant neoplasm of prostate (all cancers excluded) || ||	TRUE	igd	NA	NA	NA	NA	NA	NA	NA	22	17469049	0.00206208	1.20005e-25	472174	ieu-b-4879	telomere length || id:ieu-b-4879	TRUE	reported	igd	2	TRUE
rs28577594	C	G	C	G	0.0187657	0.0373	0.709829	0.7062	FALSE	TRUE	FALSE	finn-b-C3_PROSTATE_EXALLC	12	123895906	0.0236	80996	0.1146	Malignant neoplasm of prostate (all cancers excluded) || id:finn-b-C3_PROSTATE_EXALLC	Malignant neoplasm of prostate (all cancers excluded)	Malignant neoplasm of prostate (all cancers excluded) || ||	TRUE	igd	NA	NA	NA	NA	NA	NA	NA	12	123895906	0.00224024	5.40008e-17	472174	ieu-b-4879	telomere length || id:ieu-b-4879	TRUE	reported	igd	2	TRUE
rs2967355	C	A	C	A	-0.0461595	-0.067	0.774276	0.8266	FALSE	FALSE	FALSE	finn-b-C3_PROSTATE_EXALLC	16	82200103	0.0279	80996	0.01632	Malignant neoplasm of prostate (all cancers excluded) || id:finn-b-C3_PROSTATE_EXALLC	Malignant neoplasm of prostate (all cancers excluded)	Malignant neoplasm of prostate (all cancers excluded) || ||	TRUE	igd	NA	NA	NA	NA	NA	NA	NA	16	82200103	0.00238972	4.00037e-83	472174	ieu-b-4879	telomere length || id:ieu-b-4879	TRUE	reported	igd	2	TRUE
rs2977608	C	A	C	A	0.0129483	0.0072	0.743949	0.6908	FALSE	FALSE	FALSE	finn-b-C3_PROSTATE_EXALLC	1	768253	0.0233	80996	0.757699	Malignant neoplasm of prostate (all cancers excluded) || id:finn-b-C3_PROSTATE_EXALLC	Malignant neoplasm of prostate (all cancers excluded)	Malignant neoplasm of prostate (all cancers excluded) || ||	TRUE	igd	NA	NA	NA	NA	NA	NA	NA	1	768253	0.00233716	2.99999e-08	472174	ieu-b-4879	telomere length || id:ieu-b-4879	TRUE	reported	igd	2	TRUE
rs3093888	A	G	A	G	-0.028973	-0.0423	0.05131	0.08873	FALSE	FALSE	FALSE	finn-b-C3_PROSTATE_EXALLC	14	20812951	0.0375	80996	0.2584	Malignant neoplasm of prostate (all cancers excluded) || id:finn-b-C3_PROSTATE_EXALLC	Malignant neoplasm of prostate (all cancers excluded)	Malignant neoplasm of prostate (all cancers excluded) || ||	TRUE	igd	NA	NA	NA	NA	NA	NA	NA	14	20812951	0.00452459	1.5e-10	472174	ieu-b-4879	telomere length || id:ieu-b-4879	TRUE	reported	igd	2	TRUE
rs35446936	A	G	A	G	-0.0940025	-0.0313	0.243674	0.2749	FALSE	FALSE	FALSE	finn-b-C3_PROSTATE_EXALLC	3	169486508	0.0238	80996	0.189	Malignant neoplasm of prostate (all cancers excluded) || id:finn-b-C3_PROSTATE_EXALLC	Malignant neoplasm of prostate (all cancers excluded)	Malignant neoplasm of prostate (all cancers excluded) || ||	TRUE	igd	NA	NA	NA	NA	NA	NA	NA	3	169486508	0.00232918	1e-200	472174	ieu-b-4879	telomere length || id:ieu-b-4879	TRUE	reported	igd	2	TRUE
rs35640778	A	G	A	G	-0.209011	-0.1192	0.020757	0.01389	FALSE	FALSE	FALSE	finn-b-C3_PROSTATE_EXALLC	20	62321128	0.0938	80996	0.2037	Malignant neoplasm of prostate (all cancers excluded) || id:finn-b-C3_PROSTATE_EXALLC	Malignant neoplasm of prostate (all cancers excluded)	Malignant neoplasm of prostate (all cancers excluded) || ||	TRUE	igd	NA	NA	NA	NA	NA	NA	NA	20	62321128	0.00702087	9.59401e-195	472174	ieu-b-4879	telomere length || id:ieu-b-4879	TRUE	reported	igd	2	TRUE
rs3767952	A	G	A	G	0.0134472	0.0157	0.226709	0.2217	FALSE	FALSE	FALSE	finn-b-C3_PROSTATE_EXALLC	1	41231032	0.0255	80996	0.5373	Malignant neoplasm of prostate (all cancers excluded) || id:finn-b-C3_PROSTATE_EXALLC	Malignant neoplasm of prostate (all cancers excluded)	Malignant neoplasm of prostate (all cancers excluded) || ||	TRUE	igd	NA	NA	NA	NA	NA	NA	NA	1	41231032	0.00238826	1.79999e-08	472174	ieu-b-4879	telomere length || id:ieu-b-4879	TRUE	reported	igd	2	TRUE
rs3785074	G	A	G	A	0.023863	0.0096	0.289672	0.2079	FALSE	FALSE	FALSE	finn-b-C3_PROSTATE_EXALLC	16	69406986	0.0262	80996	0.712801	Malignant neoplasm of prostate (all cancers excluded) || id:finn-b-C3_PROSTATE_EXALLC	Malignant neoplasm of prostate (all cancers excluded)	Malignant neoplasm of prostate (all cancers excluded) || ||	TRUE	igd	NA	NA	NA	NA	NA	NA	NA	16	69406986	0.00220455	2.60016e-27	472174	ieu-b-4879	telomere length || id:ieu-b-4879	TRUE	reported	igd	2	TRUE
rs3891167	G	A	G	A	-0.0425685	-0.0188	0.253435	0.2541	FALSE	FALSE	FALSE	finn-b-C3_PROSTATE_EXALLC	18	658423	0.0247	80996	0.4473	Malignant neoplasm of prostate (all cancers excluded) || id:finn-b-C3_PROSTATE_EXALLC	Malignant neoplasm of prostate (all cancers excluded)	Malignant neoplasm of prostate (all cancers excluded) || ||	TRUE	igd	NA	NA	NA	NA	NA	NA	NA	18	658423	0.00239551	1.20005e-70	472174	ieu-b-4879	telomere length || id:ieu-b-4879	TRUE	reported	igd	2	TRUE
rs41269079	A	T	A	T	0.0153617	-0.0504	0.188991	0.2108	FALSE	TRUE	FALSE	finn-b-C3_PROSTATE_EXALLC	1	45252015	0.0263	80996	0.0555405	Malignant neoplasm of prostate (all cancers excluded) || id:finn-b-C3_PROSTATE_EXALLC	Malignant neoplasm of prostate (all cancers excluded)	Malignant neoplasm of prostate (all cancers excluded) || ||	TRUE	igd	NA	NA	NA	NA	NA	NA	NA	1	45252015	0.0025499	1.7e-09	472174	ieu-b-4879	telomere length || id:ieu-b-4879	TRUE	reported	igd	2	TRUE
rs41304832	A	G	A	G	0.0611702	0.0852	0.012378	0.03774	FALSE	FALSE	FALSE	finn-b-C3_PROSTATE_EXALLC	20	62375508	0.0571	80996	0.1356	Malignant neoplasm of prostate (all cancers excluded) || id:finn-b-C3_PROSTATE_EXALLC	Malignant neoplasm of prostate (all cancers excluded)	Malignant neoplasm of prostate (all cancers excluded) || ||	TRUE	igd	NA	NA	NA	NA	NA	NA	NA	20	62375508	0.0093095	5.00035e-11	472174	ieu-b-4879	telomere length || id:ieu-b-4879	TRUE	reported	igd	2	TRUE
rs429358	C	T	C	T	0.0173498	-0.0412	0.153969	0.1849	FALSE	FALSE	FALSE	finn-b-C3_PROSTATE_EXALLC	19	45411941	0.0282	80996	0.1431	Malignant neoplasm of prostate (all cancers excluded) || id:finn-b-C3_PROSTATE_EXALLC	Malignant neoplasm of prostate (all cancers excluded)	Malignant neoplasm of prostate (all cancers excluded) || ||	TRUE	igd	NA	NA	NA	NA	NA	NA	NA	19	45411941	0.00277091	3.79997e-10	472174	ieu-b-4879	telomere length || id:ieu-b-4879	TRUE	reported	igd	2	TRUE
rs4498805	T	G	T	G	0.0150601	-0.0089	0.546632	0.5071	FALSE	FALSE	FALSE	finn-b-C3_PROSTATE_EXALLC	1	110910397	0.0213	80996	0.674	Malignant neoplasm of prostate (all cancers excluded) || id:finn-b-C3_PROSTATE_EXALLC	Malignant neoplasm of prostate (all cancers excluded)	Malignant neoplasm of prostate (all cancers excluded) || ||	TRUE	igd	NA	NA	NA	NA	NA	NA	NA	1	110910397	0.00200376	5.70033e-14	472174	ieu-b-4879	telomere length || id:ieu-b-4879	TRUE	reported	igd	2	TRUE
rs4530278	T	G	T	G	0.0138793	0.0481	0.59815	0.6043	FALSE	FALSE	FALSE	finn-b-C3_PROSTATE_EXALLC	19	33752994	0.0218	80996	0.02716	Malignant neoplasm of prostate (all cancers excluded) || id:finn-b-C3_PROSTATE_EXALLC	Malignant neoplasm of prostate (all cancers excluded)	Malignant neoplasm of prostate (all cancers excluded) || ||	TRUE	igd	NA	NA	NA	NA	NA	NA	NA	19	33752994	0.0020567	1.50003e-11	472174	ieu-b-4879	telomere length || id:ieu-b-4879	TRUE	reported	igd	2	TRUE
rs45604339	T	C	T	C	-0.020433	0.011	0.34242	0.3856	FALSE	FALSE	FALSE	finn-b-C3_PROSTATE_EXALLC	14	65543102	0.0219	80996	0.6151	Malignant neoplasm of prostate (all cancers excluded) || id:finn-b-C3_PROSTATE_EXALLC	Malignant neoplasm of prostate (all cancers excluded)	Malignant neoplasm of prostate (all cancers excluded) || ||	TRUE	igd	NA	NA	NA	NA	NA	NA	NA	14	65543102	0.00211433	4.30031e-22	472174	ieu-b-4879	telomere length || id:ieu-b-4879	TRUE	reported	igd	2	TRUE
rs4616688	T	G	T	G	-0.0173476	0.0434	0.525394	0.6046	FALSE	FALSE	FALSE	finn-b-C3_PROSTATE_EXALLC	3	160042459	0.0218	80996	0.0464301	Malignant neoplasm of prostate (all cancers excluded) || id:finn-b-C3_PROSTATE_EXALLC	Malignant neoplasm of prostate (all cancers excluded)	Malignant neoplasm of prostate (all cancers excluded) || ||	TRUE	igd	NA	NA	NA	NA	NA	NA	NA	3	160042459	0.00200198	4.49987e-18	472174	ieu-b-4879	telomere length || id:ieu-b-4879	TRUE	reported	igd	2	TRUE
rs4695407	G	A	G	A	0.0141511	0.0425	0.507843	0.4702	FALSE	FALSE	FALSE	finn-b-C3_PROSTATE_EXALLC	4	48843372	0.0213	80996	0.0460797	Malignant neoplasm of prostate (all cancers excluded) || id:finn-b-C3_PROSTATE_EXALLC	Malignant neoplasm of prostate (all cancers excluded)	Malignant neoplasm of prostate (all cancers excluded) || ||	TRUE	igd	NA	NA	NA	NA	NA	NA	NA	4	48843372	0.00199925	1.50003e-12	472174	ieu-b-4879	telomere length || id:ieu-b-4879	TRUE	reported	igd	2	TRUE
rs4724	A	G	A	G	-0.0547446	0.0424	0.116598	0.1068	FALSE	FALSE	FALSE	finn-b-C3_PROSTATE_EXALLC	17	7760397	0.0344	80996	0.2179	Malignant neoplasm of prostate (all cancers excluded) || id:finn-b-C3_PROSTATE_EXALLC	Malignant neoplasm of prostate (all cancers excluded)	Malignant neoplasm of prostate (all cancers excluded) || ||	TRUE	igd	NA	NA	NA	NA	NA	NA	NA	17	7760397	0.00312441	9.79941e-69	472174	ieu-b-4879	telomere length || id:ieu-b-4879	TRUE	reported	igd	2	TRUE
rs4731541	G	C	G	C	-0.0206119	9e-04	0.624901	0.6359	FALSE	TRUE	FALSE	finn-b-C3_PROSTATE_EXALLC	7	128678236	0.0222	80996	0.9659	Malignant neoplasm of prostate (all cancers excluded) || id:finn-b-C3_PROSTATE_EXALLC	Malignant neoplasm of prostate (all cancers excluded)	Malignant neoplasm of prostate (all cancers excluded) || ||	TRUE	igd	NA	NA	NA	NA	NA	NA	NA	7	128678236	0.00205962	1.39991e-23	472174	ieu-b-4879	telomere length || id:ieu-b-4879	TRUE	reported	igd	2	TRUE
rs4743037	T	C	T	C	0.0147971	0.0622	0.230874	0.2169	FALSE	FALSE	FALSE	finn-b-C3_PROSTATE_EXALLC	9	109639970	0.0257	80996	0.0156801	Malignant neoplasm of prostate (all cancers excluded) || id:finn-b-C3_PROSTATE_EXALLC	Malignant neoplasm of prostate (all cancers excluded)	Malignant neoplasm of prostate (all cancers excluded) || ||	TRUE	igd	NA	NA	NA	NA	NA	NA	NA	9	109639970	0.00238094	5.1e-10	472174	ieu-b-4879	telomere length || id:ieu-b-4879	TRUE	reported	igd	2	TRUE
rs55747751	A	G	A	G	-0.0211612	0.0445	0.077375	0.05612	FALSE	FALSE	FALSE	finn-b-C3_PROSTATE_EXALLC	5	132397351	0.0457	80996	0.3305	Malignant neoplasm of prostate (all cancers excluded) || id:finn-b-C3_PROSTATE_EXALLC	Malignant neoplasm of prostate (all cancers excluded)	Malignant neoplasm of prostate (all cancers excluded) || ||	TRUE	igd	NA	NA	NA	NA	NA	NA	NA	5	132397351	0.00375164	1.7e-08	472174	ieu-b-4879	telomere length || id:ieu-b-4879	TRUE	reported	igd	2	TRUE
rs56799554	G	A	G	A	-0.0259793	0.0138	0.170183	0.235	FALSE	FALSE	FALSE	finn-b-C3_PROSTATE_EXALLC	17	41456413	0.0255	80996	0.588	Malignant neoplasm of prostate (all cancers excluded) || id:finn-b-C3_PROSTATE_EXALLC	Malignant neoplasm of prostate (all cancers excluded)	Malignant neoplasm of prostate (all cancers excluded) || ||	TRUE	igd	NA	NA	NA	NA	NA	NA	NA	17	41456413	0.00267858	2.99985e-22	472174	ieu-b-4879	telomere length || id:ieu-b-4879	TRUE	reported	igd	2	TRUE
rs5742915	C	T	C	T	0.0193377	0.026	0.445829	0.4085	FALSE	FALSE	FALSE	finn-b-C3_PROSTATE_EXALLC	15	74336633	0.0216	80996	0.2293	Malignant neoplasm of prostate (all cancers excluded) || id:finn-b-C3_PROSTATE_EXALLC	Malignant neoplasm of prostate (all cancers excluded)	Malignant neoplasm of prostate (all cancers excluded) || ||	TRUE	igd	NA	NA	NA	NA	NA	NA	NA	15	74336633	0.00202886	1.59993e-21	472174	ieu-b-4879	telomere length || id:ieu-b-4879	TRUE	reported	igd	2	TRUE
rs59409453	G	A	G	A	0.0202133	0.0156	0.730602	0.7903	FALSE	FALSE	FALSE	finn-b-C3_PROSTATE_EXALLC	17	1666218	0.0263	80996	0.552699	Malignant neoplasm of prostate (all cancers excluded) || id:finn-b-C3_PROSTATE_EXALLC	Malignant neoplasm of prostate (all cancers excluded)	Malignant neoplasm of prostate (all cancers excluded) || ||	TRUE	igd	NA	NA	NA	NA	NA	NA	NA	17	1666218	0.00230175	1.59993e-18	472174	ieu-b-4879	telomere length || id:ieu-b-4879	TRUE	reported	igd	2	TRUE
rs6007020	C	T	C	T	0.0144904	-0.0334	0.367823	0.3556	FALSE	FALSE	FALSE	finn-b-C3_PROSTATE_EXALLC	22	45790132	0.0223	80996	0.1348	Malignant neoplasm of prostate (all cancers excluded) || id:finn-b-C3_PROSTATE_EXALLC	Malignant neoplasm of prostate (all cancers excluded)	Malignant neoplasm of prostate (all cancers excluded) || ||	TRUE	igd	NA	NA	NA	NA	NA	NA	NA	22	45790132	0.00209637	4.79954e-12	472174	ieu-b-4879	telomere length || id:ieu-b-4879	TRUE	reported	igd	2	TRUE
rs6054257	A	G	A	G	-0.0141684	0.0242	0.793522	0.7995	FALSE	FALSE	FALSE	finn-b-C3_PROSTATE_EXALLC	20	66370	0.027	80996	0.3685	Malignant neoplasm of prostate (all cancers excluded) || id:finn-b-C3_PROSTATE_EXALLC	Malignant neoplasm of prostate (all cancers excluded)	Malignant neoplasm of prostate (all cancers excluded) || ||	TRUE	igd	NA	NA	NA	NA	NA	NA	NA	20	66370	0.00247729	1.09999e-08	472174	ieu-b-4879	telomere length || id:ieu-b-4879	TRUE	reported	igd	2	TRUE
rs61405042	T	C	T	C	-0.0501874	0.0559	0.029288	0.01758	FALSE	FALSE	FALSE	finn-b-C3_PROSTATE_EXALLC	7	67200	0.1002	80996	0.577	Malignant neoplasm of prostate (all cancers excluded) || id:finn-b-C3_PROSTATE_EXALLC	Malignant neoplasm of prostate (all cancers excluded)	Malignant neoplasm of prostate (all cancers excluded) || ||	TRUE	igd	NA	NA	NA	NA	NA	NA	NA	7	67200	0.00602955	8.49963e-17	472174	ieu-b-4879	telomere length || id:ieu-b-4879	TRUE	reported	igd	2	TRUE
rs61748181	T	C	T	C	-0.059181	-0.0903	0.028928	0.0539	FALSE	FALSE	FALSE	finn-b-C3_PROSTATE_EXALLC	5	1294166	0.0476	80996	0.0579202	Malignant neoplasm of prostate (all cancers excluded) || id:finn-b-C3_PROSTATE_EXALLC	Malignant neoplasm of prostate (all cancers excluded)	Malignant neoplasm of prostate (all cancers excluded) || ||	TRUE	igd	NA	NA	NA	NA	NA	NA	NA	5	1294166	0.00595394	2.80027e-23	472174	ieu-b-4879	telomere length || id:ieu-b-4879	TRUE	reported	igd	2	TRUE
rs6536702	A	G	A	G	0.0534148	0.0208	0.774647	0.8138	FALSE	FALSE	FALSE	finn-b-C3_PROSTATE_EXALLC	4	164028105	0.0274	80996	0.4474	Malignant neoplasm of prostate (all cancers excluded) || id:finn-b-C3_PROSTATE_EXALLC	Malignant neoplasm of prostate (all cancers excluded)	Malignant neoplasm of prostate (all cancers excluded) || ||	TRUE	igd	NA	NA	NA	NA	NA	NA	NA	4	164028105	0.00238875	9.39723e-111	472174	ieu-b-4879	telomere length || id:ieu-b-4879	TRUE	reported	igd	2	TRUE
rs6584579	G	A	G	A	0.0114923	0.016	0.398876	0.3237	FALSE	FALSE	FALSE	finn-b-C3_PROSTATE_EXALLC	10	105645725	0.0227	80996	0.4805	Malignant neoplasm of prostate (all cancers excluded) || id:finn-b-C3_PROSTATE_EXALLC	Malignant neoplasm of prostate (all cancers excluded)	Malignant neoplasm of prostate (all cancers excluded) || ||	TRUE	igd	NA	NA	NA	NA	NA	NA	NA	10	105645725	0.00204674	2e-08	472174	ieu-b-4879	telomere length || id:ieu-b-4879	TRUE	reported	igd	2	TRUE
rs6587577	G	A	G	A	-0.0182148	0.0121	0.826346	0.8427	FALSE	FALSE	FALSE	finn-b-C3_PROSTATE_EXALLC	1	151402045	0.0294	80996	0.6818	Malignant neoplasm of prostate (all cancers excluded) || id:finn-b-C3_PROSTATE_EXALLC	Malignant neoplasm of prostate (all cancers excluded)	Malignant neoplasm of prostate (all cancers excluded) || ||	TRUE	igd	NA	NA	NA	NA	NA	NA	NA	1	151402045	0.0026359	4.79954e-12	472174	ieu-b-4879	telomere length || id:ieu-b-4879	TRUE	reported	igd	2	TRUE
rs6659669	T	C	T	C	-0.0117091	-0.0425	0.605095	0.5827	FALSE	FALSE	FALSE	finn-b-C3_PROSTATE_EXALLC	1	185315067	0.0216	80996	0.0495496	Malignant neoplasm of prostate (all cancers excluded) || id:finn-b-C3_PROSTATE_EXALLC	Malignant neoplasm of prostate (all cancers excluded)	Malignant neoplasm of prostate (all cancers excluded) || ||	TRUE	igd	NA	NA	NA	NA	NA	NA	NA	1	185315067	0.00205167	1.09999e-08	472174	ieu-b-4879	telomere length || id:ieu-b-4879	TRUE	reported	igd	2	TRUE
rs6669563	A	G	A	G	0.0182358	0.0123	0.437768	0.4708	FALSE	FALSE	FALSE	finn-b-C3_PROSTATE_EXALLC	1	32279629	0.0214	80996	0.565501	Malignant neoplasm of prostate (all cancers excluded) || id:finn-b-C3_PROSTATE_EXALLC	Malignant neoplasm of prostate (all cancers excluded)	Malignant neoplasm of prostate (all cancers excluded) || ||	TRUE	igd	NA	NA	NA	NA	NA	NA	NA	1	32279629	0.00202476	2.09991e-19	472174	ieu-b-4879	telomere length || id:ieu-b-4879	TRUE	reported	igd	2	TRUE
rs66731853	A	G	A	G	-0.0177791	-0.0047	0.317304	0.1949	FALSE	FALSE	FALSE	finn-b-C3_PROSTATE_EXALLC	1	20916238	0.0266	80996	0.8601	Malignant neoplasm of prostate (all cancers excluded) || id:finn-b-C3_PROSTATE_EXALLC	Malignant neoplasm of prostate (all cancers excluded)	Malignant neoplasm of prostate (all cancers excluded) || ||	TRUE	igd	NA	NA	NA	NA	NA	NA	NA	1	20916238	0.00215421	1.50003e-16	472174	ieu-b-4879	telomere length || id:ieu-b-4879	TRUE	reported	igd	2	TRUE
rs6751209	C	T	C	T	-0.0140465	0.0089	0.204231	0.1839	FALSE	FALSE	FALSE	finn-b-C3_PROSTATE_EXALLC	2	43588302	0.0277	80996	0.7492	Malignant neoplasm of prostate (all cancers excluded) || id:finn-b-C3_PROSTATE_EXALLC	Malignant neoplasm of prostate (all cancers excluded)	Malignant neoplasm of prostate (all cancers excluded) || ||	TRUE	igd	NA	NA	NA	NA	NA	NA	NA	2	43588302	0.00248465	1.6e-08	472174	ieu-b-4879	telomere length || id:ieu-b-4879	TRUE	reported	igd	2	TRUE
rs6776756	A	G	A	G	-0.0174439	-0.067	0.597562	0.5355	FALSE	FALSE	FALSE	finn-b-C3_PROSTATE_EXALLC	3	128215821	0.0215	80996	0.00184502	Malignant neoplasm of prostate (all cancers excluded) || id:finn-b-C3_PROSTATE_EXALLC	Malignant neoplasm of prostate (all cancers excluded)	Malignant neoplasm of prostate (all cancers excluded) || ||	TRUE	igd	NA	NA	NA	NA	NA	NA	NA	3	128215821	0.00203747	1.10002e-17	472174	ieu-b-4879	telomere length || id:ieu-b-4879	TRUE	reported	igd	2	TRUE
rs6790988	G	A	G	A	0.0145728	-0.0064	0.741902	0.7701	FALSE	FALSE	FALSE	finn-b-C3_PROSTATE_EXALLC	3	170263320	0.0254	80996	0.8013	Malignant neoplasm of prostate (all cancers excluded) || id:finn-b-C3_PROSTATE_EXALLC	Malignant neoplasm of prostate (all cancers excluded)	Malignant neoplasm of prostate (all cancers excluded) || ||	TRUE	igd	NA	NA	NA	NA	NA	NA	NA	3	170263320	0.00228428	1.79999e-10	472174	ieu-b-4879	telomere length || id:ieu-b-4879	TRUE	reported	igd	2	TRUE
rs6881568	A	C	A	C	0.0169256	0.0574	0.36258	0.2714	FALSE	FALSE	FALSE	finn-b-C3_PROSTATE_EXALLC	5	1670265	0.0238	80996	0.01588	Malignant neoplasm of prostate (all cancers excluded) || id:finn-b-C3_PROSTATE_EXALLC	Malignant neoplasm of prostate (all cancers excluded)	Malignant neoplasm of prostate (all cancers excluded) || ||	TRUE	igd	NA	NA	NA	NA	NA	NA	NA	5	1670265	0.00207735	3.69999e-16	472174	ieu-b-4879	telomere length || id:ieu-b-4879	TRUE	reported	igd	2	TRUE
rs7099229	A	G	A	G	-0.0153288	-0.0334	0.273301	0.1788	FALSE	FALSE	FALSE	finn-b-C3_PROSTATE_EXALLC	10	96134685	0.0276	80996	0.226	Malignant neoplasm of prostate (all cancers excluded) || id:finn-b-C3_PROSTATE_EXALLC	Malignant neoplasm of prostate (all cancers excluded)	Malignant neoplasm of prostate (all cancers excluded) || ||	TRUE	igd	NA	NA	NA	NA	NA	NA	NA	10	96134685	0.00224403	8.4004e-12	472174	ieu-b-4879	telomere length || id:ieu-b-4879	TRUE	reported	igd	2	TRUE
rs7164950	G	A	G	A	0.0129362	0.0177	0.405979	0.4186	FALSE	FALSE	FALSE	finn-b-C3_PROSTATE_EXALLC	15	56775385	0.0217	80996	0.4134	Malignant neoplasm of prostate (all cancers excluded) || id:finn-b-C3_PROSTATE_EXALLC	Malignant neoplasm of prostate (all cancers excluded)	Malignant neoplasm of prostate (all cancers excluded) || ||	TRUE	igd	NA	NA	NA	NA	NA	NA	NA	15	56775385	0.00204001	2.30001e-10	472174	ieu-b-4879	telomere length || id:ieu-b-4879	TRUE	reported	igd	2	TRUE
rs7209057	A	G	A	G	0.011819	0.0226	0.561044	0.553	FALSE	FALSE	FALSE	finn-b-C3_PROSTATE_EXALLC	17	65705530	0.0214	80996	0.2908	Malignant neoplasm of prostate (all cancers excluded) || id:finn-b-C3_PROSTATE_EXALLC	Malignant neoplasm of prostate (all cancers excluded)	Malignant neoplasm of prostate (all cancers excluded) || ||	TRUE	igd	NA	NA	NA	NA	NA	NA	NA	17	65705530	0.00202865	5.69994e-09	472174	ieu-b-4879	telomere length || id:ieu-b-4879	TRUE	reported	igd	2	TRUE
rs7221585	T	C	T	C	0.0143271	-0.0052	0.22401	0.28	FALSE	FALSE	FALSE	finn-b-C3_PROSTATE_EXALLC	17	76195153	0.0237	80996	0.8276	Malignant neoplasm of prostate (all cancers excluded) || id:finn-b-C3_PROSTATE_EXALLC	Malignant neoplasm of prostate (all cancers excluded)	Malignant neoplasm of prostate (all cancers excluded) || ||	TRUE	igd	NA	NA	NA	NA	NA	NA	NA	17	76195153	0.00247042	6.69993e-09	472174	ieu-b-4879	telomere length || id:ieu-b-4879	TRUE	reported	igd	2	TRUE
rs73581419	T	C	T	C	0.0229838	0.015	0.106605	0.08365	FALSE	FALSE	FALSE	finn-b-C3_PROSTATE_EXALLC	14	21941148	0.0384	80996	0.696299	Malignant neoplasm of prostate (all cancers excluded) || id:finn-b-C3_PROSTATE_EXALLC	Malignant neoplasm of prostate (all cancers excluded)	Malignant neoplasm of prostate (all cancers excluded) || ||	TRUE	igd	NA	NA	NA	NA	NA	NA	NA	14	21941148	0.00324156	1.29987e-12	472174	ieu-b-4879	telomere length || id:ieu-b-4879	TRUE	reported	igd	2	TRUE
rs73730598	A	G	A	G	0.0273632	-0.0461	0.054793	0.06745	FALSE	FALSE	FALSE	finn-b-C3_PROSTATE_EXALLC	5	77973	0.0425	80996	0.2774	Malignant neoplasm of prostate (all cancers excluded) || id:finn-b-C3_PROSTATE_EXALLC	Malignant neoplasm of prostate (all cancers excluded)	Malignant neoplasm of prostate (all cancers excluded) || ||	TRUE	igd	NA	NA	NA	NA	NA	NA	NA	5	77973	0.00439272	4.70002e-10	472174	ieu-b-4879	telomere length || id:ieu-b-4879	TRUE	reported	igd	2	TRUE
rs75664430	G	C	G	C	-0.0235179	0.0113	0.248028	0.1922	FALSE	TRUE	FALSE	finn-b-C3_PROSTATE_EXALLC	17	8064779	0.0268	80996	0.673101	Malignant neoplasm of prostate (all cancers excluded) || id:finn-b-C3_PROSTATE_EXALLC	Malignant neoplasm of prostate (all cancers excluded)	Malignant neoplasm of prostate (all cancers excluded) || ||	TRUE	igd	NA	NA	NA	NA	NA	NA	NA	17	8064779	0.0023186	3.59998e-24	472174	ieu-b-4879	telomere length || id:ieu-b-4879	TRUE	reported	igd	2	TRUE
rs76065543	T	C	T	C	0.0342843	0.0356	0.137527	0.1799	FALSE	FALSE	FALSE	finn-b-C3_PROSTATE_EXALLC	16	74678063	0.0277	80996	0.1984	Malignant neoplasm of prostate (all cancers excluded) || id:finn-b-C3_PROSTATE_EXALLC	Malignant neoplasm of prostate (all cancers excluded)	Malignant neoplasm of prostate (all cancers excluded) || ||	TRUE	igd	NA	NA	NA	NA	NA	NA	NA	16	74678063	0.00290708	4.19952e-32	472174	ieu-b-4879	telomere length || id:ieu-b-4879	TRUE	reported	igd	2	TRUE
rs76219171	A	G	A	G	0.0359839	-0.0353	0.058433	0.03575	FALSE	FALSE	FALSE	finn-b-C3_PROSTATE_EXALLC	16	50188929	0.0571	80996	0.536701	Malignant neoplasm of prostate (all cancers excluded) || id:finn-b-C3_PROSTATE_EXALLC	Malignant neoplasm of prostate (all cancers excluded)	Malignant neoplasm of prostate (all cancers excluded) || ||	TRUE	igd	NA	NA	NA	NA	NA	NA	NA	16	50188929	0.00431741	7.8001e-17	472174	ieu-b-4879	telomere length || id:ieu-b-4879	TRUE	reported	igd	2	TRUE
rs762679	A	T	A	T	0.0310104	-0.0064	0.856501	0.8289	FALSE	TRUE	FALSE	finn-b-C3_PROSTATE_EXALLC	8	48885436	0.0281	80996	0.8204	Malignant neoplasm of prostate (all cancers excluded) || id:finn-b-C3_PROSTATE_EXALLC	Malignant neoplasm of prostate (all cancers excluded)	Malignant neoplasm of prostate (all cancers excluded) || ||	TRUE	igd	NA	NA	NA	NA	NA	NA	NA	8	48885436	0.00285024	1.39991e-27	472174	ieu-b-4879	telomere length || id:ieu-b-4879	TRUE	reported	igd	2	TRUE
rs76666449	C	T	C	T	0.0295125	0.0474	0.100625	0.1351	FALSE	FALSE	FALSE	finn-b-C3_PROSTATE_EXALLC	12	120904895	0.0309	80996	0.1249	Malignant neoplasm of prostate (all cancers excluded) || id:finn-b-C3_PROSTATE_EXALLC	Malignant neoplasm of prostate (all cancers excluded)	Malignant neoplasm of prostate (all cancers excluded) || ||	TRUE	igd	NA	NA	NA	NA	NA	NA	NA	12	120904895	0.00333186	8.19974e-19	472174	ieu-b-4879	telomere length || id:ieu-b-4879	TRUE	reported	igd	2	TRUE
rs77231040	C	G	C	G	0.0989303	0.0232	0.005742	0.02491	FALSE	TRUE	FALSE	finn-b-C3_PROSTATE_EXALLC	10	106280527	0.0678	80996	0.732099	Malignant neoplasm of prostate (all cancers excluded) || id:finn-b-C3_PROSTATE_EXALLC	Malignant neoplasm of prostate (all cancers excluded)	Malignant neoplasm of prostate (all cancers excluded) || ||	TRUE	igd	NA	NA	NA	NA	NA	NA	NA	10	106280527	0.0134649	1.99986e-13	472174	ieu-b-4879	telomere length || id:ieu-b-4879	TRUE	reported	igd	2	TRUE
rs7772289	T	G	T	G	0.017549	-0.0152	0.503081	0.6182	FALSE	FALSE	FALSE	finn-b-C3_PROSTATE_EXALLC	6	28674322	0.0223	80996	0.4948	Malignant neoplasm of prostate (all cancers excluded) || id:finn-b-C3_PROSTATE_EXALLC	Malignant neoplasm of prostate (all cancers excluded)	Malignant neoplasm of prostate (all cancers excluded) || ||	TRUE	igd	NA	NA	NA	NA	NA	NA	NA	6	28674322	0.00200003	1.69981e-18	472174	ieu-b-4879	telomere length || id:ieu-b-4879	TRUE	reported	igd	2	TRUE
rs77732866	A	G	A	G	0.0177942	0.0407	0.137597	0.1423	FALSE	FALSE	FALSE	finn-b-C3_PROSTATE_EXALLC	2	58979879	0.0306	80996	0.1842	Malignant neoplasm of prostate (all cancers excluded) || id:finn-b-C3_PROSTATE_EXALLC	Malignant neoplasm of prostate (all cancers excluded)	Malignant neoplasm of prostate (all cancers excluded) || ||	TRUE	igd	NA	NA	NA	NA	NA	NA	NA	2	58979879	0.00290595	9.20005e-10	472174	ieu-b-4879	telomere length || id:ieu-b-4879	TRUE	reported	igd	2	TRUE
rs7790856	T	C	T	C	-0.0437199	-0.0152	0.289139	0.2249	FALSE	FALSE	FALSE	finn-b-C3_PROSTATE_EXALLC	7	124459852	0.0254	80996	0.548399	Malignant neoplasm of prostate (all cancers excluded) || id:finn-b-C3_PROSTATE_EXALLC	Malignant neoplasm of prostate (all cancers excluded)	Malignant neoplasm of prostate (all cancers excluded) || ||	TRUE	igd	NA	NA	NA	NA	NA	NA	NA	7	124459852	0.00220526	1.80011e-87	472174	ieu-b-4879	telomere length || id:ieu-b-4879	TRUE	reported	igd	2	TRUE
rs78491606	C	A	C	A	-0.0756311	0.0381	0.018433	0.02857	FALSE	FALSE	FALSE	finn-b-C3_PROSTATE_EXALLC	3	72891547	0.0649	80996	0.5571	Malignant neoplasm of prostate (all cancers excluded) || id:finn-b-C3_PROSTATE_EXALLC	Malignant neoplasm of prostate (all cancers excluded)	Malignant neoplasm of prostate (all cancers excluded) || ||	TRUE	igd	NA	NA	NA	NA	NA	NA	NA	3	72891547	0.00741168	1.9002e-24	472174	ieu-b-4879	telomere length || id:ieu-b-4879	TRUE	reported	igd	2	TRUE
rs80324517	A	G	A	G	0.0396515	0.0748	0.048259	0.06347	FALSE	FALSE	FALSE	finn-b-C3_PROSTATE_EXALLC	6	204031	0.0439	80996	0.0882694	Malignant neoplasm of prostate (all cancers excluded) || id:finn-b-C3_PROSTATE_EXALLC	Malignant neoplasm of prostate (all cancers excluded)	Malignant neoplasm of prostate (all cancers excluded) || ||	TRUE	igd	NA	NA	NA	NA	NA	NA	NA	6	204031	0.00466286	1.80011e-17	472174	ieu-b-4879	telomere length || id:ieu-b-4879	TRUE	reported	igd	2	TRUE
rs8102497	A	G	A	G	-0.0149654	-0.0217	0.431828	0.4519	FALSE	FALSE	FALSE	finn-b-C3_PROSTATE_EXALLC	19	57370055	0.0213	80996	0.3075	Malignant neoplasm of prostate (all cancers excluded) || id:finn-b-C3_PROSTATE_EXALLC	Malignant neoplasm of prostate (all cancers excluded)	Malignant neoplasm of prostate (all cancers excluded) || ||	TRUE	igd	NA	NA	NA	NA	NA	NA	NA	19	57370055	0.0020233	1.39991e-13	472174	ieu-b-4879	telomere length || id:ieu-b-4879	TRUE	reported	igd	2	TRUE
rs8105767	G	A	G	A	0.0328384	0.0229	0.29467	0.3161	FALSE	FALSE	FALSE	finn-b-C3_PROSTATE_EXALLC	19	22215441	0.0228	80996	0.3158	Malignant neoplasm of prostate (all cancers excluded) || id:finn-b-C3_PROSTATE_EXALLC	Malignant neoplasm of prostate (all cancers excluded)	Malignant neoplasm of prostate (all cancers excluded) || ||	TRUE	igd	NA	NA	NA	NA	NA	NA	NA	19	22215441	0.00220117	2.49977e-50	472174	ieu-b-4879	telomere length || id:ieu-b-4879	TRUE	reported	igd	2	TRUE
rs869785	C	T	C	T	-0.0147303	-0.0162	0.672471	0.658	FALSE	FALSE	FALSE	finn-b-C3_PROSTATE_EXALLC	3	24347800	0.0224	80996	0.4705	Malignant neoplasm of prostate (all cancers excluded) || id:finn-b-C3_PROSTATE_EXALLC	Malignant neoplasm of prostate (all cancers excluded)	Malignant neoplasm of prostate (all cancers excluded) || ||	TRUE	igd	NA	NA	NA	NA	NA	NA	NA	3	24347800	0.00212801	4.40048e-12	472174	ieu-b-4879	telomere length || id:ieu-b-4879	TRUE	reported	igd	2	TRUE
rs871134	T	C	T	C	-0.0182986	-0.0113	0.569032	0.558	FALSE	FALSE	FALSE	finn-b-C3_PROSTATE_EXALLC	4	7044380	0.0214	80996	0.595701	Malignant neoplasm of prostate (all cancers excluded) || id:finn-b-C3_PROSTATE_EXALLC	Malignant neoplasm of prostate (all cancers excluded)	Malignant neoplasm of prostate (all cancers excluded) || ||	TRUE	igd	NA	NA	NA	NA	NA	NA	NA	4	7044380	0.0020263	1.69981e-19	472174	ieu-b-4879	telomere length || id:ieu-b-4879	TRUE	reported	igd	2	TRUE
rs932002	T	C	T	C	-0.0402052	-0.0255	0.150843	0.2349	FALSE	FALSE	FALSE	finn-b-C3_PROSTATE_EXALLC	1	226577306	0.025	80996	0.3078	Malignant neoplasm of prostate (all cancers excluded) || id:finn-b-C3_PROSTATE_EXALLC	Malignant neoplasm of prostate (all cancers excluded)	Malignant neoplasm of prostate (all cancers excluded) || ||	TRUE	igd	NA	NA	NA	NA	NA	NA	NA	1	226577306	0.00279667	7.29962e-47	472174	ieu-b-4879	telomere length || id:ieu-b-4879	TRUE	reported	igd	2	TRUE
rs9398196	G	A	G	A	-0.0143586	0.0031	0.52005	0.625	FALSE	FALSE	FALSE	finn-b-C3_PROSTATE_EXALLC	6	109601554	0.022	80996	0.8889	Malignant neoplasm of prostate (all cancers excluded) || id:finn-b-C3_PROSTATE_EXALLC	Malignant neoplasm of prostate (all cancers excluded)	Malignant neoplasm of prostate (all cancers excluded) || ||	TRUE	igd	NA	NA	NA	NA	NA	NA	NA	6	109601554	0.00201175	9.49948e-13	472174	ieu-b-4879	telomere length || id:ieu-b-4879	TRUE	reported	igd	2	TRUE
rs939916	A	G	A	G	0.0241795	0.0148	0.669967	0.7352	FALSE	FALSE	FALSE	finn-b-C3_PROSTATE_EXALLC	11	202253	0.024	80996	0.5381	Malignant neoplasm of prostate (all cancers excluded) || id:finn-b-C3_PROSTATE_EXALLC	Malignant neoplasm of prostate (all cancers excluded)	Malignant neoplasm of prostate (all cancers excluded) || ||	TRUE	igd	NA	NA	NA	NA	NA	NA	NA	11	202253	0.00216724	6.59933e-29	472174	ieu-b-4879	telomere length || id:ieu-b-4879	TRUE	reported	igd	2	TRUE
rs9419958	C	T	C	T	-0.0810098	-0.0478	0.86139	0.8858	FALSE	FALSE	FALSE	finn-b-C3_PROSTATE_EXALLC	10	105675946	0.0334	80996	0.152	Malignant neoplasm of prostate (all cancers excluded) || id:finn-b-C3_PROSTATE_EXALLC	Malignant neoplasm of prostate (all cancers excluded)	Malignant neoplasm of prostate (all cancers excluded) || ||	TRUE	igd	NA	NA	NA	NA	NA	NA	NA	10	105675946	0.00293847	2.60016e-167	472174	ieu-b-4879	telomere length || id:ieu-b-4879	TRUE	reported	igd	2	TRUE
rs9600019	T	C	T	C	0.0127134	0.0225	0.335579	0.3772	FALSE	FALSE	FALSE	finn-b-C3_PROSTATE_EXALLC	13	73317585	0.022	80996	0.3067	Malignant neoplasm of prostate (all cancers excluded) || id:finn-b-C3_PROSTATE_EXALLC	Malignant neoplasm of prostate (all cancers excluded)	Malignant neoplasm of prostate (all cancers excluded) || ||	TRUE	igd	NA	NA	NA	NA	NA	NA	NA	13	73317585	0.00213096	2.39999e-09	472174	ieu-b-4879	telomere length || id:ieu-b-4879	TRUE	reported	igd	2	TRUE
rs9878436	T	C	T	C	-0.0143407	0.0279	0.434393	0.3543	FALSE	FALSE	FALSE	finn-b-C3_PROSTATE_EXALLC	3	138244400	0.0222	80996	0.2097	Malignant neoplasm of prostate (all cancers excluded) || id:finn-b-C3_PROSTATE_EXALLC	Malignant neoplasm of prostate (all cancers excluded)	Malignant neoplasm of prostate (all cancers excluded) || ||	TRUE	igd	NA	NA	NA	NA	NA	NA	NA	3	138244400	0.00201819	1.20005e-12	472174	ieu-b-4879	telomere length || id:ieu-b-4879	TRUE	reported	igd	2	TRUE
rs9955360	A	C	A	C	-0.0190311	-0.0582	0.869288	0.8547	FALSE	FALSE	FALSE	finn-b-C3_PROSTATE_EXALLC	18	78008334	0.0304	80996	0.0553503	Malignant neoplasm of prostate (all cancers excluded) || id:finn-b-C3_PROSTATE_EXALLC	Malignant neoplasm of prostate (all cancers excluded)	Malignant neoplasm of prostate (all cancers excluded) || ||	TRUE	igd	NA	NA	NA	NA	NA	NA	NA	18	78008334	0.00299791	2.19999e-10	472174	ieu-b-4879	telomere length || id:ieu-b-4879	TRUE	reported	igd	2	TRUE
