# Supplementary material for: Mendelian randomization study on the causal relationship between leukocyte telomere length and prostate cancer
Source: PLoS One. 2023 Jun 23;18(6):e0286219. doi: 10.1371/journal.pone.0286219 (PMC10289467; doi:10.1371/journal.pone.0286219)
Supplement: S1 File — (ZIP) [file pone.0286219.s009.zip › Rawdata_Rcode/Raw_data_csv_Files/File2_LTL_PCa(cohort2).csv]

SNP	effect_allele.exposure	other_allele.exposure	effect_allele.outcome	other_allele.outcome	beta.exposure	beta.outcome	eaf.exposure	eaf.outcome	remove	palindromic	ambiguous	id.outcome	chr	pos	se.outcome	samplesize.outcome	pval.outcome	outcome	originalname.outcome	outcome.deprecated	mr_keep.outcome	data_source.outcome	proxy.outcome	target_snp.outcome	proxy_snp.outcome	target_a1.outcome	target_a2.outcome	proxy_a1.outcome	proxy_a2.outcome	chr.exposure	pos.exposure	se.exposure	pval.exposure	samplesize.exposure	id.exposure	exposure	mr_keep.exposure	pval_origin.exposure	data_source.exposure	action	mr_keep
rs1003322	A	C	A	C	0.0141734	0.0037	0.213742	0.1451	FALSE	FALSE	FALSE	finn-b-C3_PROSTATE	22	51072289	0.0293	95213	0.8985	Malignant neoplasm of prostate || id:finn-b-C3_PROSTATE	Malignant neoplasm of prostate	Malignant neoplasm of prostate || ||	TRUE	igd	NA	NA	NA	NA	NA	NA	NA	22	51072289	0.00247546	1e-08	472174	ieu-b-4879	telomere length || id:ieu-b-4879	TRUE	reported	igd	2	TRUE
rs10112752	A	G	A	G	-0.0287522	-0.0257	0.430369	0.4532	FALSE	FALSE	FALSE	finn-b-C3_PROSTATE	8	73958718	0.0207	95213	0.213	Malignant neoplasm of prostate || id:finn-b-C3_PROSTATE	Malignant neoplasm of prostate	Malignant neoplasm of prostate || ||	TRUE	igd	NA	NA	NA	NA	NA	NA	NA	8	73958718	0.00202518	9.49948e-46	472174	ieu-b-4879	telomere length || id:ieu-b-4879	TRUE	reported	igd	2	TRUE
rs1023767	A	G	A	G	-0.0183732	-0.0084	0.237595	0.372	FALSE	FALSE	FALSE	finn-b-C3_PROSTATE	8	95530969	0.0212	95213	0.6937	Malignant neoplasm of prostate || id:finn-b-C3_PROSTATE	Malignant neoplasm of prostate	Malignant neoplasm of prostate || ||	TRUE	igd	NA	NA	NA	NA	NA	NA	NA	8	95530969	0.00234772	5.00035e-15	472174	ieu-b-4879	telomere length || id:ieu-b-4879	TRUE	reported	igd	2	TRUE
rs10768683	G	C	G	C	0.0469922	-0.0075	0.841033	0.7956	FALSE	TRUE	FALSE	finn-b-C3_PROSTATE	11	5247791	0.0256	95213	0.770201	Malignant neoplasm of prostate || id:finn-b-C3_PROSTATE	Malignant neoplasm of prostate	Malignant neoplasm of prostate || ||	TRUE	igd	NA	NA	NA	NA	NA	NA	NA	11	5247791	0.00277015	1.50003e-64	472174	ieu-b-4879	telomere length || id:ieu-b-4879	TRUE	reported	igd	2	TRUE
rs10773176	G	A	G	A	-0.0172009	0.0017	0.741214	0.809	FALSE	FALSE	FALSE	finn-b-C3_PROSTATE	12	122944713	0.0259	95213	0.9474	Malignant neoplasm of prostate || id:finn-b-C3_PROSTATE	Malignant neoplasm of prostate	Malignant neoplasm of prostate || ||	TRUE	igd	NA	NA	NA	NA	NA	NA	NA	12	122944713	0.00228534	5.19996e-14	472174	ieu-b-4879	telomere length || id:ieu-b-4879	TRUE	reported	igd	2	TRUE
rs10774624	A	G	A	G	0.0149944	0.0293	0.53276	0.5981	FALSE	FALSE	FALSE	finn-b-C3_PROSTATE	12	111833788	0.021	95213	0.1616	Malignant neoplasm of prostate || id:finn-b-C3_PROSTATE	Malignant neoplasm of prostate	Malignant neoplasm of prostate || ||	TRUE	igd	NA	NA	NA	NA	NA	NA	NA	12	111833788	0.00205494	2.90001e-13	472174	ieu-b-4879	telomere length || id:ieu-b-4879	TRUE	reported	igd	2	TRUE
rs10805346	C	T	C	T	0.0117072	5e-04	0.439339	0.4526	FALSE	FALSE	FALSE	finn-b-C3_PROSTATE	4	9920347	0.0206	95213	0.9819	Malignant neoplasm of prostate || id:finn-b-C3_PROSTATE	Malignant neoplasm of prostate	Malignant neoplasm of prostate || ||	TRUE	igd	NA	NA	NA	NA	NA	NA	NA	4	9920347	0.00202147	7.00003e-09	472174	ieu-b-4879	telomere length || id:ieu-b-4879	TRUE	reported	igd	2	TRUE
rs10840270	G	C	G	C	0.014383	0.0092	0.655684	0.6604	FALSE	TRUE	FALSE	finn-b-C3_PROSTATE	11	9629553	0.0217	95213	0.6703	Malignant neoplasm of prostate || id:finn-b-C3_PROSTATE	Malignant neoplasm of prostate	Malignant neoplasm of prostate || ||	TRUE	igd	NA	NA	NA	NA	NA	NA	NA	11	9629553	0.00212494	1.29987e-11	472174	ieu-b-4879	telomere length || id:ieu-b-4879	TRUE	reported	igd	2	TRUE
rs10845387	A	G	A	G	-0.0141214	-0.0459	0.352666	0.344	FALSE	FALSE	FALSE	finn-b-C3_PROSTATE	12	11757743	0.0221	95213	0.0380899	Malignant neoplasm of prostate || id:finn-b-C3_PROSTATE	Malignant neoplasm of prostate	Malignant neoplasm of prostate || ||	TRUE	igd	NA	NA	NA	NA	NA	NA	NA	12	11757743	0.00209396	1.50003e-11	472174	ieu-b-4879	telomere length || id:ieu-b-4879	TRUE	reported	igd	2	TRUE
rs10905255	T	G	T	G	-0.0182493	-0.0292	0.57919	0.5602	FALSE	FALSE	FALSE	finn-b-C3_PROSTATE	10	5870267	0.0207	95213	0.1579	Malignant neoplasm of prostate || id:finn-b-C3_PROSTATE	Malignant neoplasm of prostate	Malignant neoplasm of prostate || ||	TRUE	igd	NA	NA	NA	NA	NA	NA	NA	10	5870267	0.00203099	2.60016e-19	472174	ieu-b-4879	telomere length || id:ieu-b-4879	TRUE	reported	igd	2	TRUE
rs11085072	T	C	T	C	-0.0131806	-0.0012	0.236909	0.1603	FALSE	FALSE	FALSE	finn-b-C3_PROSTATE	19	4368142	0.0277	95213	0.9659	Malignant neoplasm of prostate || id:finn-b-C3_PROSTATE	Malignant neoplasm of prostate	Malignant neoplasm of prostate || ||	TRUE	igd	NA	NA	NA	NA	NA	NA	NA	19	4368142	0.00236713	2.59998e-08	472174	ieu-b-4879	telomere length || id:ieu-b-4879	TRUE	reported	igd	2	TRUE
rs11117354	C	T	C	T	0.0232506	-0.0134	0.696513	0.578	FALSE	FALSE	FALSE	finn-b-C3_PROSTATE	16	88092092	0.0208	95213	0.5184	Malignant neoplasm of prostate || id:finn-b-C3_PROSTATE	Malignant neoplasm of prostate	Malignant neoplasm of prostate || ||	TRUE	igd	NA	NA	NA	NA	NA	NA	NA	16	88092092	0.00219601	3.40017e-26	472174	ieu-b-4879	telomere length || id:ieu-b-4879	TRUE	reported	igd	2	TRUE
rs111527438	C	T	C	T	0.0125	0.0108	0.351251	0.3201	FALSE	FALSE	FALSE	finn-b-C3_PROSTATE	17	29252703	0.0219	95213	0.6215	Malignant neoplasm of prostate || id:finn-b-C3_PROSTATE	Malignant neoplasm of prostate	Malignant neoplasm of prostate || ||	TRUE	igd	NA	NA	NA	NA	NA	NA	NA	17	29252703	0.00211016	3.09999e-09	472174	ieu-b-4879	telomere length || id:ieu-b-4879	TRUE	reported	igd	2	TRUE
rs111950327	C	G	C	G	0.0238271	0.0338	0.063628	0.05205	FALSE	TRUE	FALSE	finn-b-C3_PROSTATE	16	48283993	0.0458	95213	0.4609	Malignant neoplasm of prostate || id:finn-b-C3_PROSTATE	Malignant neoplasm of prostate	Malignant neoplasm of prostate || ||	TRUE	igd	NA	NA	NA	NA	NA	NA	NA	16	48283993	0.00409406	5.89997e-09	472174	ieu-b-4879	telomere length || id:ieu-b-4879	TRUE	reported	igd	2	TRUE
rs112394943	C	T	C	T	-0.0198961	0.0075	0.162741	0.2379	FALSE	FALSE	FALSE	finn-b-C3_PROSTATE	3	197842892	0.0245	95213	0.757801	Malignant neoplasm of prostate || id:finn-b-C3_PROSTATE	Malignant neoplasm of prostate	Malignant neoplasm of prostate || ||	TRUE	igd	NA	NA	NA	NA	NA	NA	NA	3	197842892	0.00281641	1.59993e-12	472174	ieu-b-4879	telomere length || id:ieu-b-4879	TRUE	reported	igd	2	TRUE
rs113525195	A	C	A	C	-0.0124075	0.0245	0.290254	0.3034	FALSE	FALSE	FALSE	finn-b-C3_PROSTATE	14	23499321	0.0223	95213	0.271	Malignant neoplasm of prostate || id:finn-b-C3_PROSTATE	Malignant neoplasm of prostate	Malignant neoplasm of prostate || ||	TRUE	igd	NA	NA	NA	NA	NA	NA	NA	14	23499321	0.00224132	3.09999e-08	472174	ieu-b-4879	telomere length || id:ieu-b-4879	TRUE	reported	igd	2	TRUE
rs11557154	T	C	T	C	-0.0343719	-0.0495	0.13003	0.1313	FALSE	FALSE	FALSE	finn-b-C3_PROSTATE	9	34107505	0.0304	95213	0.1034	Malignant neoplasm of prostate || id:finn-b-C3_PROSTATE	Malignant neoplasm of prostate	Malignant neoplasm of prostate || ||	TRUE	igd	NA	NA	NA	NA	NA	NA	NA	9	34107505	0.00298538	1.10002e-30	472174	ieu-b-4879	telomere length || id:ieu-b-4879	TRUE	reported	igd	2	TRUE
rs11579626	C	A	C	A	0.0265113	0.0788	0.084882	0.1227	FALSE	FALSE	FALSE	finn-b-C3_PROSTATE	1	146741960	0.0315	95213	0.01232	Malignant neoplasm of prostate || id:finn-b-C3_PROSTATE	Malignant neoplasm of prostate	Malignant neoplasm of prostate || ||	TRUE	igd	NA	NA	NA	NA	NA	NA	NA	1	146741960	0.00357752	1.29987e-13	472174	ieu-b-4879	telomere length || id:ieu-b-4879	TRUE	reported	igd	2	TRUE
rs11584821	T	C	T	C	-0.0306517	0.0049	0.176208	0.1814	FALSE	FALSE	FALSE	finn-b-C3_PROSTATE	1	114419489	0.0266	95213	0.853	Malignant neoplasm of prostate || id:finn-b-C3_PROSTATE	Malignant neoplasm of prostate	Malignant neoplasm of prostate || ||	TRUE	igd	NA	NA	NA	NA	NA	NA	NA	1	114419489	0.00263623	2.99985e-31	472174	ieu-b-4879	telomere length || id:ieu-b-4879	TRUE	reported	igd	2	TRUE
rs116863223	A	G	A	G	-0.0817874	-0.1792	0.011763	0.0159	FALSE	FALSE	FALSE	finn-b-C3_PROSTATE	18	709396	0.0805	95213	0.0260699	Malignant neoplasm of prostate || id:finn-b-C3_PROSTATE	Malignant neoplasm of prostate	Malignant neoplasm of prostate || ||	TRUE	igd	NA	NA	NA	NA	NA	NA	NA	18	709396	0.00937157	2.60016e-18	472174	ieu-b-4879	telomere length || id:ieu-b-4879	TRUE	reported	igd	2	TRUE
rs11699829	A	G	A	G	0.0641957	-0.0073	0.034146	0.01577	FALSE	FALSE	FALSE	finn-b-C3_PROSTATE	20	62157200	0.0836	95213	0.9302	Malignant neoplasm of prostate || id:finn-b-C3_PROSTATE	Malignant neoplasm of prostate	Malignant neoplasm of prostate || ||	TRUE	igd	NA	NA	NA	NA	NA	NA	NA	20	62157200	0.00602028	1.50003e-26	472174	ieu-b-4879	telomere length || id:ieu-b-4879	TRUE	reported	igd	2	TRUE
rs117034449	A	G	A	G	0.0374377	-0.0358	0.023304	0.01584	FALSE	FALSE	FALSE	finn-b-C3_PROSTATE	10	103961013	0.0802	95213	0.655799	Malignant neoplasm of prostate || id:finn-b-C3_PROSTATE	Malignant neoplasm of prostate	Malignant neoplasm of prostate || ||	TRUE	igd	TRUE	rs117034449	rs149992817	A	G	T	A	10	103855348	0.00667898	2.1e-08	472174	ieu-b-4879	telomere length || id:ieu-b-4879	TRUE	reported	igd	2	TRUE
rs117407747	T	C	T	C	0.0450533	0.1748	0.027571	0.009529	FALSE	FALSE	FALSE	finn-b-C3_PROSTATE	7	159117178	0.1051	95213	0.09621	Malignant neoplasm of prostate || id:finn-b-C3_PROSTATE	Malignant neoplasm of prostate	Malignant neoplasm of prostate || ||	TRUE	igd	NA	NA	NA	NA	NA	NA	NA	7	159117178	0.00611706	1.80011e-13	472174	ieu-b-4879	telomere length || id:ieu-b-4879	TRUE	reported	igd	2	TRUE
rs117512405	A	G	A	G	-0.0790134	-0.0975	0.017043	0.05521	FALSE	FALSE	FALSE	finn-b-C3_PROSTATE	20	62574274	0.0466	95213	0.0364796	Malignant neoplasm of prostate || id:finn-b-C3_PROSTATE	Malignant neoplasm of prostate	Malignant neoplasm of prostate || ||	TRUE	igd	NA	NA	NA	NA	NA	NA	NA	20	62574274	0.00824611	9.49948e-22	472174	ieu-b-4879	telomere length || id:ieu-b-4879	TRUE	reported	igd	2	TRUE
rs117630647	A	G	A	G	0.059565	0.1256	0.021346	0.01672	FALSE	FALSE	FALSE	finn-b-C3_PROSTATE	7	124779510	0.0794	95213	0.1137	Malignant neoplasm of prostate || id:finn-b-C3_PROSTATE	Malignant neoplasm of prostate	Malignant neoplasm of prostate || ||	TRUE	igd	NA	NA	NA	NA	NA	NA	NA	7	124779510	0.00720413	1.39991e-16	472174	ieu-b-4879	telomere length || id:ieu-b-4879	TRUE	reported	igd	2	TRUE
rs11769630	A	T	A	T	-0.0256807	-0.0543	0.072227	0.1034	FALSE	TRUE	FALSE	finn-b-C3_PROSTATE	7	50257703	0.0335	95213	0.1051	Malignant neoplasm of prostate || id:finn-b-C3_PROSTATE	Malignant neoplasm of prostate	Malignant neoplasm of prostate || ||	TRUE	igd	NA	NA	NA	NA	NA	NA	NA	7	50257703	0.00389475	4.30031e-11	472174	ieu-b-4879	telomere length || id:ieu-b-4879	TRUE	reported	igd	2	TRUE
rs11991877	A	T	A	T	-0.030138	-0.0837	0.889309	0.8581	FALSE	TRUE	FALSE	finn-b-C3_PROSTATE	8	56664524	0.0292	95213	0.00419701	Malignant neoplasm of prostate || id:finn-b-C3_PROSTATE	Malignant neoplasm of prostate	Malignant neoplasm of prostate || ||	TRUE	igd	NA	NA	NA	NA	NA	NA	NA	8	56664524	0.00318686	3.19963e-21	472174	ieu-b-4879	telomere length || id:ieu-b-4879	TRUE	reported	igd	2	TRUE
rs12369950	C	T	C	T	-0.0178308	-0.0018	0.140675	0.1505	FALSE	FALSE	FALSE	finn-b-C3_PROSTATE	12	24762109	0.029	95213	0.9512	Malignant neoplasm of prostate || id:finn-b-C3_PROSTATE	Malignant neoplasm of prostate	Malignant neoplasm of prostate || ||	TRUE	igd	NA	NA	NA	NA	NA	NA	NA	12	24762109	0.00290205	8e-10	472174	ieu-b-4879	telomere length || id:ieu-b-4879	TRUE	reported	igd	2	TRUE
rs12412214	A	G	A	G	-0.0245174	-0.0095	0.279765	0.3916	FALSE	FALSE	FALSE	finn-b-C3_PROSTATE	10	101276256	0.0209	95213	0.650801	Malignant neoplasm of prostate || id:finn-b-C3_PROSTATE	Malignant neoplasm of prostate	Malignant neoplasm of prostate || ||	TRUE	igd	NA	NA	NA	NA	NA	NA	NA	10	101276256	0.00222685	3.40017e-28	472174	ieu-b-4879	telomere length || id:ieu-b-4879	TRUE	reported	igd	2	TRUE
rs12451892	C	T	C	T	-0.0116145	-0.0143	0.380511	0.4358	FALSE	FALSE	FALSE	finn-b-C3_PROSTATE	17	2247982	0.0208	95213	0.4927	Malignant neoplasm of prostate || id:finn-b-C3_PROSTATE	Malignant neoplasm of prostate	Malignant neoplasm of prostate || ||	TRUE	igd	NA	NA	NA	NA	NA	NA	NA	17	2247982	0.00207578	2.19999e-08	472174	ieu-b-4879	telomere length || id:ieu-b-4879	TRUE	reported	igd	2	TRUE
rs1291143	C	A	C	A	0.0493145	0.0306	0.849026	0.7764	FALSE	FALSE	FALSE	finn-b-C3_PROSTATE	20	35525640	0.0248	95213	0.217	Malignant neoplasm of prostate || id:finn-b-C3_PROSTATE	Malignant neoplasm of prostate	Malignant neoplasm of prostate || ||	TRUE	igd	NA	NA	NA	NA	NA	NA	NA	20	35525640	0.0027991	1.80011e-69	472174	ieu-b-4879	telomere length || id:ieu-b-4879	TRUE	reported	igd	2	TRUE
rs12925933	C	A	C	A	-0.0146622	0.0069	0.66221	0.5414	FALSE	FALSE	FALSE	finn-b-C3_PROSTATE	16	90141355	0.0206	95213	0.737199	Malignant neoplasm of prostate || id:finn-b-C3_PROSTATE	Malignant neoplasm of prostate	Malignant neoplasm of prostate || ||	TRUE	igd	NA	NA	NA	NA	NA	NA	NA	16	90141355	0.00213796	7.00003e-12	472174	ieu-b-4879	telomere length || id:ieu-b-4879	TRUE	reported	igd	2	TRUE
rs12932179	G	A	G	A	-0.0136257	-0.015	0.561399	0.6161	FALSE	FALSE	FALSE	finn-b-C3_PROSTATE	16	9072085	0.0211	95213	0.4778	Malignant neoplasm of prostate || id:finn-b-C3_PROSTATE	Malignant neoplasm of prostate	Malignant neoplasm of prostate || ||	TRUE	igd	NA	NA	NA	NA	NA	NA	NA	16	9072085	0.0020276	1.80011e-11	472174	ieu-b-4879	telomere length || id:ieu-b-4879	TRUE	reported	igd	2	TRUE
rs13062095	C	T	C	T	0.0138552	0.0059	0.327843	0.3722	FALSE	FALSE	FALSE	finn-b-C3_PROSTATE	3	101267385	0.0211	95213	0.7812	Malignant neoplasm of prostate || id:finn-b-C3_PROSTATE	Malignant neoplasm of prostate	Malignant neoplasm of prostate || ||	TRUE	igd	NA	NA	NA	NA	NA	NA	NA	3	101267385	0.00214113	9.70063e-11	472174	ieu-b-4879	telomere length || id:ieu-b-4879	TRUE	reported	igd	2	TRUE
rs13230646	C	T	C	T	-0.0173277	-0.0338	0.248945	0.1731	FALSE	FALSE	FALSE	finn-b-C3_PROSTATE	7	23930316	0.0268	95213	0.2069	Malignant neoplasm of prostate || id:finn-b-C3_PROSTATE	Malignant neoplasm of prostate	Malignant neoplasm of prostate || ||	TRUE	igd	NA	NA	NA	NA	NA	NA	NA	7	23930316	0.00232377	8.9002e-14	472174	ieu-b-4879	telomere length || id:ieu-b-4879	TRUE	reported	igd	2	TRUE
rs1332941	G	A	G	A	0.0256552	-0.0167	0.820466	0.7949	FALSE	FALSE	FALSE	finn-b-C3_PROSTATE	13	41695100	0.0256	95213	0.514301	Malignant neoplasm of prostate || id:finn-b-C3_PROSTATE	Malignant neoplasm of prostate	Malignant neoplasm of prostate || ||	TRUE	igd	NA	NA	NA	NA	NA	NA	NA	13	41695100	0.00273159	5.90065e-21	472174	ieu-b-4879	telomere length || id:ieu-b-4879	TRUE	reported	igd	2	TRUE
rs137901416	A	G	A	G	0.04572	-0.0163	0.100311	0.0661	FALSE	FALSE	FALSE	finn-b-C3_PROSTATE	14	73418095	0.0414	95213	0.693499	Malignant neoplasm of prostate || id:finn-b-C3_PROSTATE	Malignant neoplasm of prostate	Malignant neoplasm of prostate || ||	TRUE	igd	NA	NA	NA	NA	NA	NA	NA	14	73418095	0.00332355	4.70002e-43	472174	ieu-b-4879	telomere length || id:ieu-b-4879	TRUE	reported	igd	2	TRUE
rs139669835	T	C	T	C	-0.0612563	0.0292	0.009365	0.001357	FALSE	FALSE	FALSE	finn-b-C3_PROSTATE	18	729871	0.2605	95213	0.9107	Malignant neoplasm of prostate || id:finn-b-C3_PROSTATE	Malignant neoplasm of prostate	Malignant neoplasm of prostate || ||	TRUE	igd	NA	NA	NA	NA	NA	NA	NA	18	729871	0.0105346	6.1e-09	472174	ieu-b-4879	telomere length || id:ieu-b-4879	TRUE	reported	igd	2	TRUE
rs139795227	C	A	C	A	0.0599379	0.0237	0.014021	0.02722	FALSE	FALSE	FALSE	finn-b-C3_PROSTATE	1	92842367	0.0641	95213	0.7121	Malignant neoplasm of prostate || id:finn-b-C3_PROSTATE	Malignant neoplasm of prostate	Malignant neoplasm of prostate || ||	TRUE	igd	NA	NA	NA	NA	NA	NA	NA	1	92842367	0.00873247	6.70039e-12	472174	ieu-b-4879	telomere length || id:ieu-b-4879	TRUE	reported	igd	2	TRUE
rs142426306	T	C	T	C	-0.0504903	0.0857	0.039544	0.04144	FALSE	FALSE	FALSE	finn-b-C3_PROSTATE	20	62488152	0.0517	95213	0.0973195	Malignant neoplasm of prostate || id:finn-b-C3_PROSTATE	Malignant neoplasm of prostate	Malignant neoplasm of prostate || ||	TRUE	igd	NA	NA	NA	NA	NA	NA	NA	20	62488152	0.00539933	8.69961e-21	472174	ieu-b-4879	telomere length || id:ieu-b-4879	TRUE	reported	igd	2	TRUE
rs143190905	T	G	T	G	-0.0723995	-0.1336	0.080404	0.07477	FALSE	FALSE	FALSE	finn-b-C3_PROSTATE	20	62291767	0.039	95213	0.000620397	Malignant neoplasm of prostate || id:finn-b-C3_PROSTATE	Malignant neoplasm of prostate	Malignant neoplasm of prostate || ||	TRUE	igd	NA	NA	NA	NA	NA	NA	NA	20	62291767	0.00369421	1.59993e-85	472174	ieu-b-4879	telomere length || id:ieu-b-4879	TRUE	reported	igd	2	TRUE
rs144204502	T	C	T	C	-0.100574	-0.1144	0.012562	0.03791	FALSE	FALSE	FALSE	finn-b-C3_PROSTATE	17	76183233	0.055	95213	0.0374697	Malignant neoplasm of prostate || id:finn-b-C3_PROSTATE	Malignant neoplasm of prostate	Malignant neoplasm of prostate || ||	TRUE	igd	NA	NA	NA	NA	NA	NA	NA	17	76183233	0.00913369	3.40017e-28	472174	ieu-b-4879	telomere length || id:ieu-b-4879	TRUE	reported	igd	2	TRUE
rs145114957	G	C	G	C	0.0272605	-0.0758	0.042648	0.04027	FALSE	TRUE	FALSE	finn-b-C3_PROSTATE	1	94322469	0.0522	95213	0.1465	Malignant neoplasm of prostate || id:finn-b-C3_PROSTATE	Malignant neoplasm of prostate	Malignant neoplasm of prostate || ||	TRUE	igd	NA	NA	NA	NA	NA	NA	NA	1	94322469	0.00498872	4.60002e-08	472174	ieu-b-4879	telomere length || id:ieu-b-4879	TRUE	reported	igd	2	TRUE
rs150150565	T	C	T	C	0.063762	0.0063	0.021455	0.01891	FALSE	FALSE	FALSE	finn-b-C3_PROSTATE	18	708207	0.0758	95213	0.934	Malignant neoplasm of prostate || id:finn-b-C3_PROSTATE	Malignant neoplasm of prostate	Malignant neoplasm of prostate || ||	TRUE	igd	NA	NA	NA	NA	NA	NA	NA	18	708207	0.00739877	6.79986e-18	472174	ieu-b-4879	telomere length || id:ieu-b-4879	TRUE	reported	igd	2	TRUE
rs16978028	T	A	T	A	-0.029945	0.0372	0.143727	0.08161	FALSE	TRUE	FALSE	finn-b-C3_PROSTATE	18	42070981	0.0368	95213	0.3125	Malignant neoplasm of prostate || id:finn-b-C3_PROSTATE	Malignant neoplasm of prostate	Malignant neoplasm of prostate || ||	TRUE	igd	NA	NA	NA	NA	NA	NA	NA	18	42070981	0.00285068	8.19974e-26	472174	ieu-b-4879	telomere length || id:ieu-b-4879	TRUE	reported	igd	2	TRUE
rs17445108	A	G	A	G	-0.0168922	-0.0129	0.12695	0.1275	FALSE	FALSE	FALSE	finn-b-C3_PROSTATE	12	57082058	0.0311	95213	0.677801	Malignant neoplasm of prostate || id:finn-b-C3_PROSTATE	Malignant neoplasm of prostate	Malignant neoplasm of prostate || ||	TRUE	igd	NA	NA	NA	NA	NA	NA	NA	12	57082058	0.00300983	2e-08	472174	ieu-b-4879	telomere length || id:ieu-b-4879	TRUE	reported	igd	2	TRUE
rs17677991	G	C	G	C	0.0222664	-0.0103	0.342123	0.3938	FALSE	TRUE	FALSE	finn-b-C3_PROSTATE	15	42032383	0.0209	95213	0.6208	Malignant neoplasm of prostate || id:finn-b-C3_PROSTATE	Malignant neoplasm of prostate	Malignant neoplasm of prostate || ||	TRUE	igd	NA	NA	NA	NA	NA	NA	NA	15	42032383	0.00210806	4.40048e-26	472174	ieu-b-4879	telomere length || id:ieu-b-4879	TRUE	reported	igd	2	TRUE
rs17803849	T	C	T	C	0.0273203	-0.0051	0.405161	0.4151	FALSE	FALSE	FALSE	finn-b-C3_PROSTATE	2	210679608	0.0207	95213	0.804	Malignant neoplasm of prostate || id:finn-b-C3_PROSTATE	Malignant neoplasm of prostate	Malignant neoplasm of prostate || ||	TRUE	igd	TRUE	rs17803849	rs7574101	T	C	T	C	2	210673445	0.00203482	4.19952e-41	472174	ieu-b-4879	telomere length || id:ieu-b-4879	TRUE	reported	igd	2	TRUE
rs182059586	C	T	C	T	-0.0571159	-0.2031	0.02511	0.006698	FALSE	FALSE	FALSE	finn-b-C3_PROSTATE	16	14652220	0.1287	95213	0.1145	Malignant neoplasm of prostate || id:finn-b-C3_PROSTATE	Malignant neoplasm of prostate	Malignant neoplasm of prostate || ||	TRUE	igd	NA	NA	NA	NA	NA	NA	NA	16	14652220	0.00680853	4.90004e-17	472174	ieu-b-4879	telomere length || id:ieu-b-4879	TRUE	reported	igd	2	TRUE
rs185174247	A	G	A	G	0.0372806	-0.048	0.05609	0.02973	FALSE	FALSE	FALSE	finn-b-C3_PROSTATE	5	138914024	0.0591	95213	0.4162	Malignant neoplasm of prostate || id:finn-b-C3_PROSTATE	Malignant neoplasm of prostate	Malignant neoplasm of prostate || ||	TRUE	igd	NA	NA	NA	NA	NA	NA	NA	5	138914024	0.00435145	1.10002e-17	472174	ieu-b-4879	telomere length || id:ieu-b-4879	TRUE	reported	igd	2	TRUE
rs188918174	T	C	T	C	0.0403062	-0.0277	0.036106	0.0466	FALSE	FALSE	FALSE	finn-b-C3_PROSTATE	2	54473646	0.0485	95213	0.5671	Malignant neoplasm of prostate || id:finn-b-C3_PROSTATE	Malignant neoplasm of prostate	Malignant neoplasm of prostate || ||	TRUE	igd	NA	NA	NA	NA	NA	NA	NA	2	54473646	0.00543604	1.20005e-13	472174	ieu-b-4879	telomere length || id:ieu-b-4879	TRUE	reported	igd	2	TRUE
rs1907702	A	G	A	G	0.0150247	-0.0054	0.766771	0.7972	FALSE	FALSE	FALSE	finn-b-C3_PROSTATE	12	88955469	0.0256	95213	0.8339	Malignant neoplasm of prostate || id:finn-b-C3_PROSTATE	Malignant neoplasm of prostate	Malignant neoplasm of prostate || ||	TRUE	igd	NA	NA	NA	NA	NA	NA	NA	12	88955469	0.00242651	5.89997e-10	472174	ieu-b-4879	telomere length || id:ieu-b-4879	TRUE	reported	igd	2	TRUE
rs1957937	T	A	T	A	0.0209365	-0.0079	0.16018	0.1865	FALSE	TRUE	FALSE	finn-b-C3_PROSTATE	14	96181360	0.0261	95213	0.7621	Malignant neoplasm of prostate || id:finn-b-C3_PROSTATE	Malignant neoplasm of prostate	Malignant neoplasm of prostate || ||	TRUE	igd	NA	NA	NA	NA	NA	NA	NA	14	96181360	0.00273361	1.9002e-14	472174	ieu-b-4879	telomere length || id:ieu-b-4879	TRUE	reported	igd	2	TRUE
rs1985369	G	A	G	A	-0.0311893	-0.002	0.868178	0.8916	FALSE	FALSE	FALSE	finn-b-C3_PROSTATE	7	159119220	0.0325	95213	0.95	Malignant neoplasm of prostate || id:finn-b-C3_PROSTATE	Malignant neoplasm of prostate	Malignant neoplasm of prostate || ||	TRUE	igd	NA	NA	NA	NA	NA	NA	NA	7	159119220	0.00300952	3.59998e-25	472174	ieu-b-4879	telomere length || id:ieu-b-4879	TRUE	reported	igd	2	TRUE
rs2056726	A	G	A	G	-0.0228078	-0.0087	0.214376	0.2277	FALSE	FALSE	FALSE	finn-b-C3_PROSTATE	7	99780283	0.0245	95213	0.722199	Malignant neoplasm of prostate || id:finn-b-C3_PROSTATE	Malignant neoplasm of prostate	Malignant neoplasm of prostate || ||	TRUE	igd	NA	NA	NA	NA	NA	NA	NA	7	99780283	0.00243638	7.89951e-21	472174	ieu-b-4879	telomere length || id:ieu-b-4879	TRUE	reported	igd	2	TRUE
rs2230590	C	T	C	T	-0.0158022	0.0203	0.510897	0.3976	FALSE	FALSE	FALSE	finn-b-C3_PROSTATE	3	49936102	0.0209	95213	0.3309	Malignant neoplasm of prostate || id:finn-b-C3_PROSTATE	Malignant neoplasm of prostate	Malignant neoplasm of prostate || ||	TRUE	igd	NA	NA	NA	NA	NA	NA	NA	3	49936102	0.00200806	3.59998e-15	472174	ieu-b-4879	telomere length || id:ieu-b-4879	TRUE	reported	igd	2	TRUE
rs2282764	G	A	G	A	-0.0224234	0.0342	0.142384	0.1422	FALSE	FALSE	FALSE	finn-b-C3_PROSTATE	4	2255063	0.0291	95213	0.2411	Malignant neoplasm of prostate || id:finn-b-C3_PROSTATE	Malignant neoplasm of prostate	Malignant neoplasm of prostate || ||	TRUE	igd	NA	NA	NA	NA	NA	NA	NA	4	2255063	0.00289392	9.30037e-15	472174	ieu-b-4879	telomere length || id:ieu-b-4879	TRUE	reported	igd	2	TRUE
rs2293579	A	G	A	G	-0.012915	0.0324	0.386274	0.2977	FALSE	FALSE	FALSE	finn-b-C3_PROSTATE	11	47440758	0.0226	95213	0.1503	Malignant neoplasm of prostate || id:finn-b-C3_PROSTATE	Malignant neoplasm of prostate	Malignant neoplasm of prostate || ||	TRUE	igd	NA	NA	NA	NA	NA	NA	NA	11	47440758	0.00205481	3.29997e-10	472174	ieu-b-4879	telomere length || id:ieu-b-4879	TRUE	reported	igd	2	TRUE
rs2555104	C	A	C	A	-0.0139717	-0.0131	0.434255	0.4791	FALSE	FALSE	FALSE	finn-b-C3_PROSTATE	2	17841243	0.0204	95213	0.5201	Malignant neoplasm of prostate || id:finn-b-C3_PROSTATE	Malignant neoplasm of prostate	Malignant neoplasm of prostate || ||	TRUE	igd	NA	NA	NA	NA	NA	NA	NA	2	17841243	0.00203498	6.59933e-12	472174	ieu-b-4879	telomere length || id:ieu-b-4879	TRUE	reported	igd	2	TRUE
rs2763979	T	C	T	C	-0.0277713	-0.0169	0.359721	0.4358	FALSE	FALSE	FALSE	finn-b-C3_PROSTATE	6	31794592	0.0212	95213	0.4264	Malignant neoplasm of prostate || id:finn-b-C3_PROSTATE	Malignant neoplasm of prostate	Malignant neoplasm of prostate || ||	TRUE	igd	NA	NA	NA	NA	NA	NA	NA	6	31794592	0.00208092	1.29987e-40	472174	ieu-b-4879	telomere length || id:ieu-b-4879	TRUE	reported	igd	2	TRUE
rs28363070	A	G	A	G	0.0755557	0.3277	0.013389	0.002002	FALSE	FALSE	FALSE	finn-b-C3_PROSTATE	5	1415068	0.2491	95213	0.1884	Malignant neoplasm of prostate || id:finn-b-C3_PROSTATE	Malignant neoplasm of prostate	Malignant neoplasm of prostate || ||	TRUE	igd	NA	NA	NA	NA	NA	NA	NA	5	1415068	0.00959987	3.50026e-15	472174	ieu-b-4879	telomere length || id:ieu-b-4879	TRUE	reported	igd	2	TRUE
rs28502153	A	C	A	C	-0.0215916	-0.0277	0.377958	0.3749	FALSE	FALSE	FALSE	finn-b-C3_PROSTATE	22	17469049	0.021	95213	0.1874	Malignant neoplasm of prostate || id:finn-b-C3_PROSTATE	Malignant neoplasm of prostate	Malignant neoplasm of prostate || ||	TRUE	igd	NA	NA	NA	NA	NA	NA	NA	22	17469049	0.00206208	1.20005e-25	472174	ieu-b-4879	telomere length || id:ieu-b-4879	TRUE	reported	igd	2	TRUE
rs28577594	C	G	C	G	0.0187657	0.0388	0.709829	0.7069	FALSE	TRUE	FALSE	finn-b-C3_PROSTATE	12	123895906	0.0227	95213	0.0866902	Malignant neoplasm of prostate || id:finn-b-C3_PROSTATE	Malignant neoplasm of prostate	Malignant neoplasm of prostate || ||	TRUE	igd	NA	NA	NA	NA	NA	NA	NA	12	123895906	0.00224024	5.40008e-17	472174	ieu-b-4879	telomere length || id:ieu-b-4879	TRUE	reported	igd	2	TRUE
rs2967355	C	A	C	A	-0.0461595	-0.0529	0.774276	0.8257	FALSE	FALSE	FALSE	finn-b-C3_PROSTATE	16	82200103	0.0266	95213	0.04724	Malignant neoplasm of prostate || id:finn-b-C3_PROSTATE	Malignant neoplasm of prostate	Malignant neoplasm of prostate || ||	TRUE	igd	NA	NA	NA	NA	NA	NA	NA	16	82200103	0.00238972	4.00037e-83	472174	ieu-b-4879	telomere length || id:ieu-b-4879	TRUE	reported	igd	2	TRUE
rs2977608	C	A	C	A	0.0129483	0.0087	0.743949	0.6905	FALSE	FALSE	FALSE	finn-b-C3_PROSTATE	1	768253	0.0224	95213	0.695799	Malignant neoplasm of prostate || id:finn-b-C3_PROSTATE	Malignant neoplasm of prostate	Malignant neoplasm of prostate || ||	TRUE	igd	NA	NA	NA	NA	NA	NA	NA	1	768253	0.00233716	2.99999e-08	472174	ieu-b-4879	telomere length || id:ieu-b-4879	TRUE	reported	igd	2	TRUE
rs3093888	A	G	A	G	-0.028973	-0.0398	0.05131	0.08842	FALSE	FALSE	FALSE	finn-b-C3_PROSTATE	14	20812951	0.036	95213	0.2697	Malignant neoplasm of prostate || id:finn-b-C3_PROSTATE	Malignant neoplasm of prostate	Malignant neoplasm of prostate || ||	TRUE	igd	NA	NA	NA	NA	NA	NA	NA	14	20812951	0.00452459	1.5e-10	472174	ieu-b-4879	telomere length || id:ieu-b-4879	TRUE	reported	igd	2	TRUE
rs35446936	A	G	A	G	-0.0940025	-0.0145	0.243674	0.2734	FALSE	FALSE	FALSE	finn-b-C3_PROSTATE	3	169486508	0.0229	95213	0.5274	Malignant neoplasm of prostate || id:finn-b-C3_PROSTATE	Malignant neoplasm of prostate	Malignant neoplasm of prostate || ||	TRUE	igd	NA	NA	NA	NA	NA	NA	NA	3	169486508	0.00232918	1e-200	472174	ieu-b-4879	telomere length || id:ieu-b-4879	TRUE	reported	igd	2	TRUE
rs35640778	A	G	A	G	-0.209011	-0.1199	0.020757	0.01367	FALSE	FALSE	FALSE	finn-b-C3_PROSTATE	20	62321128	0.0899	95213	0.1821	Malignant neoplasm of prostate || id:finn-b-C3_PROSTATE	Malignant neoplasm of prostate	Malignant neoplasm of prostate || ||	TRUE	igd	NA	NA	NA	NA	NA	NA	NA	20	62321128	0.00702087	9.59401e-195	472174	ieu-b-4879	telomere length || id:ieu-b-4879	TRUE	reported	igd	2	TRUE
rs3767952	A	G	A	G	0.0134472	0.0182	0.226709	0.2217	FALSE	FALSE	FALSE	finn-b-C3_PROSTATE	1	41231032	0.0245	95213	0.4574	Malignant neoplasm of prostate || id:finn-b-C3_PROSTATE	Malignant neoplasm of prostate	Malignant neoplasm of prostate || ||	TRUE	igd	NA	NA	NA	NA	NA	NA	NA	1	41231032	0.00238826	1.79999e-08	472174	ieu-b-4879	telomere length || id:ieu-b-4879	TRUE	reported	igd	2	TRUE
rs3785074	G	A	G	A	0.023863	0.0056	0.289672	0.2083	FALSE	FALSE	FALSE	finn-b-C3_PROSTATE	16	69406986	0.0251	95213	0.8224	Malignant neoplasm of prostate || id:finn-b-C3_PROSTATE	Malignant neoplasm of prostate	Malignant neoplasm of prostate || ||	TRUE	igd	NA	NA	NA	NA	NA	NA	NA	16	69406986	0.00220455	2.60016e-27	472174	ieu-b-4879	telomere length || id:ieu-b-4879	TRUE	reported	igd	2	TRUE
rs3891167	G	A	G	A	-0.0425685	-0.0205	0.253435	0.2542	FALSE	FALSE	FALSE	finn-b-C3_PROSTATE	18	658423	0.0237	95213	0.3875	Malignant neoplasm of prostate || id:finn-b-C3_PROSTATE	Malignant neoplasm of prostate	Malignant neoplasm of prostate || ||	TRUE	igd	NA	NA	NA	NA	NA	NA	NA	18	658423	0.00239551	1.20005e-70	472174	ieu-b-4879	telomere length || id:ieu-b-4879	TRUE	reported	igd	2	TRUE
rs41269079	A	T	A	T	0.0153617	-0.0563	0.188991	0.2108	FALSE	TRUE	FALSE	finn-b-C3_PROSTATE	1	45252015	0.0252	95213	0.02548	Malignant neoplasm of prostate || id:finn-b-C3_PROSTATE	Malignant neoplasm of prostate	Malignant neoplasm of prostate || ||	TRUE	igd	NA	NA	NA	NA	NA	NA	NA	1	45252015	0.0025499	1.7e-09	472174	ieu-b-4879	telomere length || id:ieu-b-4879	TRUE	reported	igd	2	TRUE
rs41304832	A	G	A	G	0.0611702	0.0735	0.012378	0.03803	FALSE	FALSE	FALSE	finn-b-C3_PROSTATE	20	62375508	0.0546	95213	0.1786	Malignant neoplasm of prostate || id:finn-b-C3_PROSTATE	Malignant neoplasm of prostate	Malignant neoplasm of prostate || ||	TRUE	igd	NA	NA	NA	NA	NA	NA	NA	20	62375508	0.0093095	5.00035e-11	472174	ieu-b-4879	telomere length || id:ieu-b-4879	TRUE	reported	igd	2	TRUE
rs429358	C	T	C	T	0.0173498	-0.027	0.153969	0.1838	FALSE	FALSE	FALSE	finn-b-C3_PROSTATE	19	45411941	0.0271	95213	0.3195	Malignant neoplasm of prostate || id:finn-b-C3_PROSTATE	Malignant neoplasm of prostate	Malignant neoplasm of prostate || ||	TRUE	igd	NA	NA	NA	NA	NA	NA	NA	19	45411941	0.00277091	3.79997e-10	472174	ieu-b-4879	telomere length || id:ieu-b-4879	TRUE	reported	igd	2	TRUE
rs4498805	T	G	T	G	0.0150601	-0.0016	0.546632	0.5063	FALSE	FALSE	FALSE	finn-b-C3_PROSTATE	1	110910397	0.0204	95213	0.9356	Malignant neoplasm of prostate || id:finn-b-C3_PROSTATE	Malignant neoplasm of prostate	Malignant neoplasm of prostate || ||	TRUE	igd	NA	NA	NA	NA	NA	NA	NA	1	110910397	0.00200376	5.70033e-14	472174	ieu-b-4879	telomere length || id:ieu-b-4879	TRUE	reported	igd	2	TRUE
rs4530278	T	G	T	G	0.0138793	0.0537	0.59815	0.6036	FALSE	FALSE	FALSE	finn-b-C3_PROSTATE	19	33752994	0.0209	95213	0.0101	Malignant neoplasm of prostate || id:finn-b-C3_PROSTATE	Malignant neoplasm of prostate	Malignant neoplasm of prostate || ||	TRUE	igd	NA	NA	NA	NA	NA	NA	NA	19	33752994	0.0020567	1.50003e-11	472174	ieu-b-4879	telomere length || id:ieu-b-4879	TRUE	reported	igd	2	TRUE
rs45604339	T	C	T	C	-0.020433	0.0122	0.34242	0.386	FALSE	FALSE	FALSE	finn-b-C3_PROSTATE	14	65543102	0.021	95213	0.560701	Malignant neoplasm of prostate || id:finn-b-C3_PROSTATE	Malignant neoplasm of prostate	Malignant neoplasm of prostate || ||	TRUE	igd	NA	NA	NA	NA	NA	NA	NA	14	65543102	0.00211433	4.30031e-22	472174	ieu-b-4879	telomere length || id:ieu-b-4879	TRUE	reported	igd	2	TRUE
rs4616688	T	G	T	G	-0.0173476	0.0421	0.525394	0.6052	FALSE	FALSE	FALSE	finn-b-C3_PROSTATE	3	160042459	0.0209	95213	0.0441804	Malignant neoplasm of prostate || id:finn-b-C3_PROSTATE	Malignant neoplasm of prostate	Malignant neoplasm of prostate || ||	TRUE	igd	NA	NA	NA	NA	NA	NA	NA	3	160042459	0.00200198	4.49987e-18	472174	ieu-b-4879	telomere length || id:ieu-b-4879	TRUE	reported	igd	2	TRUE
rs4695407	G	A	G	A	0.0141511	0.0383	0.507843	0.4707	FALSE	FALSE	FALSE	finn-b-C3_PROSTATE	4	48843372	0.0205	95213	0.0608205	Malignant neoplasm of prostate || id:finn-b-C3_PROSTATE	Malignant neoplasm of prostate	Malignant neoplasm of prostate || ||	TRUE	igd	NA	NA	NA	NA	NA	NA	NA	4	48843372	0.00199925	1.50003e-12	472174	ieu-b-4879	telomere length || id:ieu-b-4879	TRUE	reported	igd	2	TRUE
rs4724	A	G	A	G	-0.0547446	0.0579	0.116598	0.1065	FALSE	FALSE	FALSE	finn-b-C3_PROSTATE	17	7760397	0.0332	95213	0.0810196	Malignant neoplasm of prostate || id:finn-b-C3_PROSTATE	Malignant neoplasm of prostate	Malignant neoplasm of prostate || ||	TRUE	igd	NA	NA	NA	NA	NA	NA	NA	17	7760397	0.00312441	9.79941e-69	472174	ieu-b-4879	telomere length || id:ieu-b-4879	TRUE	reported	igd	2	TRUE
rs4731541	G	C	G	C	-0.0206119	0.0098	0.624901	0.6355	FALSE	TRUE	FALSE	finn-b-C3_PROSTATE	7	128678236	0.0213	95213	0.644401	Malignant neoplasm of prostate || id:finn-b-C3_PROSTATE	Malignant neoplasm of prostate	Malignant neoplasm of prostate || ||	TRUE	igd	NA	NA	NA	NA	NA	NA	NA	7	128678236	0.00205962	1.39991e-23	472174	ieu-b-4879	telomere length || id:ieu-b-4879	TRUE	reported	igd	2	TRUE
rs4743037	T	C	T	C	0.0147971	0.055	0.230874	0.2176	FALSE	FALSE	FALSE	finn-b-C3_PROSTATE	9	109639970	0.0247	95213	0.0256201	Malignant neoplasm of prostate || id:finn-b-C3_PROSTATE	Malignant neoplasm of prostate	Malignant neoplasm of prostate || ||	TRUE	igd	NA	NA	NA	NA	NA	NA	NA	9	109639970	0.00238094	5.1e-10	472174	ieu-b-4879	telomere length || id:ieu-b-4879	TRUE	reported	igd	2	TRUE
rs55747751	A	G	A	G	-0.0211612	0.0632	0.077375	0.05576	FALSE	FALSE	FALSE	finn-b-C3_PROSTATE	5	132397351	0.0441	95213	0.1517	Malignant neoplasm of prostate || id:finn-b-C3_PROSTATE	Malignant neoplasm of prostate	Malignant neoplasm of prostate || ||	TRUE	igd	NA	NA	NA	NA	NA	NA	NA	5	132397351	0.00375164	1.7e-08	472174	ieu-b-4879	telomere length || id:ieu-b-4879	TRUE	reported	igd	2	TRUE
rs56799554	G	A	G	A	-0.0259793	0.0224	0.170183	0.2346	FALSE	FALSE	FALSE	finn-b-C3_PROSTATE	17	41456413	0.0245	95213	0.3603	Malignant neoplasm of prostate || id:finn-b-C3_PROSTATE	Malignant neoplasm of prostate	Malignant neoplasm of prostate || ||	TRUE	igd	NA	NA	NA	NA	NA	NA	NA	17	41456413	0.00267858	2.99985e-22	472174	ieu-b-4879	telomere length || id:ieu-b-4879	TRUE	reported	igd	2	TRUE
rs5742915	C	T	C	T	0.0193377	0.0196	0.445829	0.4092	FALSE	FALSE	FALSE	finn-b-C3_PROSTATE	15	74336633	0.0207	95213	0.3448	Malignant neoplasm of prostate || id:finn-b-C3_PROSTATE	Malignant neoplasm of prostate	Malignant neoplasm of prostate || ||	TRUE	igd	NA	NA	NA	NA	NA	NA	NA	15	74336633	0.00202886	1.59993e-21	472174	ieu-b-4879	telomere length || id:ieu-b-4879	TRUE	reported	igd	2	TRUE
rs59409453	G	A	G	A	0.0202133	0.0231	0.730602	0.79	FALSE	FALSE	FALSE	finn-b-C3_PROSTATE	17	1666218	0.0252	95213	0.3603	Malignant neoplasm of prostate || id:finn-b-C3_PROSTATE	Malignant neoplasm of prostate	Malignant neoplasm of prostate || ||	TRUE	igd	NA	NA	NA	NA	NA	NA	NA	17	1666218	0.00230175	1.59993e-18	472174	ieu-b-4879	telomere length || id:ieu-b-4879	TRUE	reported	igd	2	TRUE
rs6007020	C	T	C	T	0.0144904	-0.0384	0.367823	0.356	FALSE	FALSE	FALSE	finn-b-C3_PROSTATE	22	45790132	0.0214	95213	0.0726892	Malignant neoplasm of prostate || id:finn-b-C3_PROSTATE	Malignant neoplasm of prostate	Malignant neoplasm of prostate || ||	TRUE	igd	NA	NA	NA	NA	NA	NA	NA	22	45790132	0.00209637	4.79954e-12	472174	ieu-b-4879	telomere length || id:ieu-b-4879	TRUE	reported	igd	2	TRUE
rs6054257	A	G	A	G	-0.0141684	0.0282	0.793522	0.7995	FALSE	FALSE	FALSE	finn-b-C3_PROSTATE	20	66370	0.0259	95213	0.2767	Malignant neoplasm of prostate || id:finn-b-C3_PROSTATE	Malignant neoplasm of prostate	Malignant neoplasm of prostate || ||	TRUE	igd	NA	NA	NA	NA	NA	NA	NA	20	66370	0.00247729	1.09999e-08	472174	ieu-b-4879	telomere length || id:ieu-b-4879	TRUE	reported	igd	2	TRUE
rs611646	A	T	A	T	-0.0368309	0.0559	0.408685	0.3935	FALSE	TRUE	FALSE	finn-b-C3_PROSTATE	11	108177097	0.0209	95213	0.00742899	Malignant neoplasm of prostate || id:finn-b-C3_PROSTATE	Malignant neoplasm of prostate	Malignant neoplasm of prostate || ||	TRUE	igd	NA	NA	NA	NA	NA	NA	NA	11	108177097	0.00203547	3.50026e-73	472174	ieu-b-4879	telomere length || id:ieu-b-4879	TRUE	reported	igd	2	TRUE
rs61405042	T	C	T	C	-0.0501874	0.0332	0.029288	0.01766	FALSE	FALSE	FALSE	finn-b-C3_PROSTATE	7	67200	0.0958	95213	0.7289	Malignant neoplasm of prostate || id:finn-b-C3_PROSTATE	Malignant neoplasm of prostate	Malignant neoplasm of prostate || ||	TRUE	igd	NA	NA	NA	NA	NA	NA	NA	7	67200	0.00602955	8.49963e-17	472174	ieu-b-4879	telomere length || id:ieu-b-4879	TRUE	reported	igd	2	TRUE
rs61748181	T	C	T	C	-0.059181	-0.076	0.028928	0.05349	FALSE	FALSE	FALSE	finn-b-C3_PROSTATE	5	1294166	0.0459	95213	0.0978003	Malignant neoplasm of prostate || id:finn-b-C3_PROSTATE	Malignant neoplasm of prostate	Malignant neoplasm of prostate || ||	TRUE	igd	NA	NA	NA	NA	NA	NA	NA	5	1294166	0.00595394	2.80027e-23	472174	ieu-b-4879	telomere length || id:ieu-b-4879	TRUE	reported	igd	2	TRUE
rs6536702	A	G	A	G	0.0534148	0.0143	0.774647	0.8139	FALSE	FALSE	FALSE	finn-b-C3_PROSTATE	4	164028105	0.0263	95213	0.5867	Malignant neoplasm of prostate || id:finn-b-C3_PROSTATE	Malignant neoplasm of prostate	Malignant neoplasm of prostate || ||	TRUE	igd	NA	NA	NA	NA	NA	NA	NA	4	164028105	0.00238875	9.39723e-111	472174	ieu-b-4879	telomere length || id:ieu-b-4879	TRUE	reported	igd	2	TRUE
rs6584579	G	A	G	A	0.0114923	0.0123	0.398876	0.3239	FALSE	FALSE	FALSE	finn-b-C3_PROSTATE	10	105645725	0.0218	95213	0.5715	Malignant neoplasm of prostate || id:finn-b-C3_PROSTATE	Malignant neoplasm of prostate	Malignant neoplasm of prostate || ||	TRUE	igd	NA	NA	NA	NA	NA	NA	NA	10	105645725	0.00204674	2e-08	472174	ieu-b-4879	telomere length || id:ieu-b-4879	TRUE	reported	igd	2	TRUE
rs6587577	G	A	G	A	-0.0182148	0.026	0.826346	0.842	FALSE	FALSE	FALSE	finn-b-C3_PROSTATE	1	151402045	0.0281	95213	0.3556	Malignant neoplasm of prostate || id:finn-b-C3_PROSTATE	Malignant neoplasm of prostate	Malignant neoplasm of prostate || ||	TRUE	igd	NA	NA	NA	NA	NA	NA	NA	1	151402045	0.0026359	4.79954e-12	472174	ieu-b-4879	telomere length || id:ieu-b-4879	TRUE	reported	igd	2	TRUE
rs6659669	T	C	T	C	-0.0117091	-0.0381	0.605095	0.5825	FALSE	FALSE	FALSE	finn-b-C3_PROSTATE	1	185315067	0.0208	95213	0.0667698	Malignant neoplasm of prostate || id:finn-b-C3_PROSTATE	Malignant neoplasm of prostate	Malignant neoplasm of prostate || ||	TRUE	igd	NA	NA	NA	NA	NA	NA	NA	1	185315067	0.00205167	1.09999e-08	472174	ieu-b-4879	telomere length || id:ieu-b-4879	TRUE	reported	igd	2	TRUE
rs6669563	A	G	A	G	0.0182358	0.0217	0.437768	0.4701	FALSE	FALSE	FALSE	finn-b-C3_PROSTATE	1	32279629	0.0206	95213	0.2918	Malignant neoplasm of prostate || id:finn-b-C3_PROSTATE	Malignant neoplasm of prostate	Malignant neoplasm of prostate || ||	TRUE	igd	NA	NA	NA	NA	NA	NA	NA	1	32279629	0.00202476	2.09991e-19	472174	ieu-b-4879	telomere length || id:ieu-b-4879	TRUE	reported	igd	2	TRUE
rs66731853	A	G	A	G	-0.0177791	0.0019	0.317304	0.1948	FALSE	FALSE	FALSE	finn-b-C3_PROSTATE	1	20916238	0.0256	95213	0.9398	Malignant neoplasm of prostate || id:finn-b-C3_PROSTATE	Malignant neoplasm of prostate	Malignant neoplasm of prostate || ||	TRUE	igd	NA	NA	NA	NA	NA	NA	NA	1	20916238	0.00215421	1.50003e-16	472174	ieu-b-4879	telomere length || id:ieu-b-4879	TRUE	reported	igd	2	TRUE
rs6751209	C	T	C	T	-0.0140465	8e-04	0.204231	0.1843	FALSE	FALSE	FALSE	finn-b-C3_PROSTATE	2	43588302	0.0265	95213	0.9757	Malignant neoplasm of prostate || id:finn-b-C3_PROSTATE	Malignant neoplasm of prostate	Malignant neoplasm of prostate || ||	TRUE	igd	NA	NA	NA	NA	NA	NA	NA	2	43588302	0.00248465	1.6e-08	472174	ieu-b-4879	telomere length || id:ieu-b-4879	TRUE	reported	igd	2	TRUE
rs6776756	A	G	A	G	-0.0174439	-0.0609	0.597562	0.5351	FALSE	FALSE	FALSE	finn-b-C3_PROSTATE	3	128215821	0.0207	95213	0.00319396	Malignant neoplasm of prostate || id:finn-b-C3_PROSTATE	Malignant neoplasm of prostate	Malignant neoplasm of prostate || ||	TRUE	igd	NA	NA	NA	NA	NA	NA	NA	3	128215821	0.00203747	1.10002e-17	472174	ieu-b-4879	telomere length || id:ieu-b-4879	TRUE	reported	igd	2	TRUE
rs6790988	G	A	G	A	0.0145728	0.0058	0.741902	0.7695	FALSE	FALSE	FALSE	finn-b-C3_PROSTATE	3	170263320	0.0243	95213	0.8109	Malignant neoplasm of prostate || id:finn-b-C3_PROSTATE	Malignant neoplasm of prostate	Malignant neoplasm of prostate || ||	TRUE	igd	NA	NA	NA	NA	NA	NA	NA	3	170263320	0.00228428	1.79999e-10	472174	ieu-b-4879	telomere length || id:ieu-b-4879	TRUE	reported	igd	2	TRUE
rs6881568	A	C	A	C	0.0169256	0.0478	0.36258	0.2721	FALSE	FALSE	FALSE	finn-b-C3_PROSTATE	5	1670265	0.0229	95213	0.0364796	Malignant neoplasm of prostate || id:finn-b-C3_PROSTATE	Malignant neoplasm of prostate	Malignant neoplasm of prostate || ||	TRUE	igd	NA	NA	NA	NA	NA	NA	NA	5	1670265	0.00207735	3.69999e-16	472174	ieu-b-4879	telomere length || id:ieu-b-4879	TRUE	reported	igd	2	TRUE
rs7099229	A	G	A	G	-0.0153288	-0.0318	0.273301	0.1792	FALSE	FALSE	FALSE	finn-b-C3_PROSTATE	10	96134685	0.0265	95213	0.229	Malignant neoplasm of prostate || id:finn-b-C3_PROSTATE	Malignant neoplasm of prostate	Malignant neoplasm of prostate || ||	TRUE	igd	NA	NA	NA	NA	NA	NA	NA	10	96134685	0.00224403	8.4004e-12	472174	ieu-b-4879	telomere length || id:ieu-b-4879	TRUE	reported	igd	2	TRUE
rs7164950	G	A	G	A	0.0129362	0.0163	0.405979	0.4185	FALSE	FALSE	FALSE	finn-b-C3_PROSTATE	15	56775385	0.0208	95213	0.4323	Malignant neoplasm of prostate || id:finn-b-C3_PROSTATE	Malignant neoplasm of prostate	Malignant neoplasm of prostate || ||	TRUE	igd	NA	NA	NA	NA	NA	NA	NA	15	56775385	0.00204001	2.30001e-10	472174	ieu-b-4879	telomere length || id:ieu-b-4879	TRUE	reported	igd	2	TRUE
rs7209057	A	G	A	G	0.011819	0.0328	0.561044	0.5517	FALSE	FALSE	FALSE	finn-b-C3_PROSTATE	17	65705530	0.0205	95213	0.1103	Malignant neoplasm of prostate || id:finn-b-C3_PROSTATE	Malignant neoplasm of prostate	Malignant neoplasm of prostate || ||	TRUE	igd	NA	NA	NA	NA	NA	NA	NA	17	65705530	0.00202865	5.69994e-09	472174	ieu-b-4879	telomere length || id:ieu-b-4879	TRUE	reported	igd	2	TRUE
rs7221585	T	C	T	C	0.0143271	-0.0103	0.22401	0.2808	FALSE	FALSE	FALSE	finn-b-C3_PROSTATE	17	76195153	0.0227	95213	0.649101	Malignant neoplasm of prostate || id:finn-b-C3_PROSTATE	Malignant neoplasm of prostate	Malignant neoplasm of prostate || ||	TRUE	igd	NA	NA	NA	NA	NA	NA	NA	17	76195153	0.00247042	6.69993e-09	472174	ieu-b-4879	telomere length || id:ieu-b-4879	TRUE	reported	igd	2	TRUE
rs73581419	T	C	T	C	0.0229838	0.0067	0.106605	0.08355	FALSE	FALSE	FALSE	finn-b-C3_PROSTATE	14	21941148	0.0367	95213	0.8547	Malignant neoplasm of prostate || id:finn-b-C3_PROSTATE	Malignant neoplasm of prostate	Malignant neoplasm of prostate || ||	TRUE	igd	NA	NA	NA	NA	NA	NA	NA	14	21941148	0.00324156	1.29987e-12	472174	ieu-b-4879	telomere length || id:ieu-b-4879	TRUE	reported	igd	2	TRUE
rs73730598	A	G	A	G	0.0273632	-0.0417	0.054793	0.06738	FALSE	FALSE	FALSE	finn-b-C3_PROSTATE	5	77973	0.0408	95213	0.3062	Malignant neoplasm of prostate || id:finn-b-C3_PROSTATE	Malignant neoplasm of prostate	Malignant neoplasm of prostate || ||	TRUE	igd	NA	NA	NA	NA	NA	NA	NA	5	77973	0.00439272	4.70002e-10	472174	ieu-b-4879	telomere length || id:ieu-b-4879	TRUE	reported	igd	2	TRUE
rs75664430	G	C	G	C	-0.0235179	0.0205	0.248028	0.1921	FALSE	TRUE	FALSE	finn-b-C3_PROSTATE	17	8064779	0.0258	95213	0.4269	Malignant neoplasm of prostate || id:finn-b-C3_PROSTATE	Malignant neoplasm of prostate	Malignant neoplasm of prostate || ||	TRUE	igd	NA	NA	NA	NA	NA	NA	NA	17	8064779	0.0023186	3.59998e-24	472174	ieu-b-4879	telomere length || id:ieu-b-4879	TRUE	reported	igd	2	TRUE
rs76065543	T	C	T	C	0.0342843	0.0324	0.137527	0.1801	FALSE	FALSE	FALSE	finn-b-C3_PROSTATE	16	74678063	0.0266	95213	0.2234	Malignant neoplasm of prostate || id:finn-b-C3_PROSTATE	Malignant neoplasm of prostate	Malignant neoplasm of prostate || ||	TRUE	igd	NA	NA	NA	NA	NA	NA	NA	16	74678063	0.00290708	4.19952e-32	472174	ieu-b-4879	telomere length || id:ieu-b-4879	TRUE	reported	igd	2	TRUE
rs76219171	A	G	A	G	0.0359839	-0.0297	0.058433	0.03568	FALSE	FALSE	FALSE	finn-b-C3_PROSTATE	16	50188929	0.0548	95213	0.5881	Malignant neoplasm of prostate || id:finn-b-C3_PROSTATE	Malignant neoplasm of prostate	Malignant neoplasm of prostate || ||	TRUE	igd	NA	NA	NA	NA	NA	NA	NA	16	50188929	0.00431741	7.8001e-17	472174	ieu-b-4879	telomere length || id:ieu-b-4879	TRUE	reported	igd	2	TRUE
rs762679	A	T	A	T	0.0310104	-0.0103	0.856501	0.8296	FALSE	TRUE	FALSE	finn-b-C3_PROSTATE	8	48885436	0.027	95213	0.704399	Malignant neoplasm of prostate || id:finn-b-C3_PROSTATE	Malignant neoplasm of prostate	Malignant neoplasm of prostate || ||	TRUE	igd	NA	NA	NA	NA	NA	NA	NA	8	48885436	0.00285024	1.39991e-27	472174	ieu-b-4879	telomere length || id:ieu-b-4879	TRUE	reported	igd	2	TRUE
rs76666449	C	T	C	T	0.0295125	0.0445	0.100625	0.1354	FALSE	FALSE	FALSE	finn-b-C3_PROSTATE	12	120904895	0.0296	95213	0.1328	Malignant neoplasm of prostate || id:finn-b-C3_PROSTATE	Malignant neoplasm of prostate	Malignant neoplasm of prostate || ||	TRUE	igd	NA	NA	NA	NA	NA	NA	NA	12	120904895	0.00333186	8.19974e-19	472174	ieu-b-4879	telomere length || id:ieu-b-4879	TRUE	reported	igd	2	TRUE
rs77231040	C	G	C	G	0.0989303	0.0065	0.005742	0.02508	FALSE	TRUE	FALSE	finn-b-C3_PROSTATE	10	106280527	0.0647	95213	0.9197	Malignant neoplasm of prostate || id:finn-b-C3_PROSTATE	Malignant neoplasm of prostate	Malignant neoplasm of prostate || ||	TRUE	igd	NA	NA	NA	NA	NA	NA	NA	10	106280527	0.0134649	1.99986e-13	472174	ieu-b-4879	telomere length || id:ieu-b-4879	TRUE	reported	igd	2	TRUE
rs7772289	T	G	T	G	0.017549	-0.01	0.503081	0.6176	FALSE	FALSE	FALSE	finn-b-C3_PROSTATE	6	28674322	0.0215	95213	0.639599	Malignant neoplasm of prostate || id:finn-b-C3_PROSTATE	Malignant neoplasm of prostate	Malignant neoplasm of prostate || ||	TRUE	igd	NA	NA	NA	NA	NA	NA	NA	6	28674322	0.00200003	1.69981e-18	472174	ieu-b-4879	telomere length || id:ieu-b-4879	TRUE	reported	igd	2	TRUE
rs77732866	A	G	A	G	0.0177942	0.0432	0.137597	0.142	FALSE	FALSE	FALSE	finn-b-C3_PROSTATE	2	58979879	0.0294	95213	0.142	Malignant neoplasm of prostate || id:finn-b-C3_PROSTATE	Malignant neoplasm of prostate	Malignant neoplasm of prostate || ||	TRUE	igd	NA	NA	NA	NA	NA	NA	NA	2	58979879	0.00290595	9.20005e-10	472174	ieu-b-4879	telomere length || id:ieu-b-4879	TRUE	reported	igd	2	TRUE
rs7790856	T	C	T	C	-0.0437199	-0.0036	0.289139	0.2244	FALSE	FALSE	FALSE	finn-b-C3_PROSTATE	7	124459852	0.0245	95213	0.8823	Malignant neoplasm of prostate || id:finn-b-C3_PROSTATE	Malignant neoplasm of prostate	Malignant neoplasm of prostate || ||	TRUE	igd	NA	NA	NA	NA	NA	NA	NA	7	124459852	0.00220526	1.80011e-87	472174	ieu-b-4879	telomere length || id:ieu-b-4879	TRUE	reported	igd	2	TRUE
rs78491606	C	A	C	A	-0.0756311	0.0217	0.018433	0.0286	FALSE	FALSE	FALSE	finn-b-C3_PROSTATE	3	72891547	0.0622	95213	0.727301	Malignant neoplasm of prostate || id:finn-b-C3_PROSTATE	Malignant neoplasm of prostate	Malignant neoplasm of prostate || ||	TRUE	igd	NA	NA	NA	NA	NA	NA	NA	3	72891547	0.00741168	1.9002e-24	472174	ieu-b-4879	telomere length || id:ieu-b-4879	TRUE	reported	igd	2	TRUE
rs80324517	A	G	A	G	0.0396515	0.065	0.048259	0.06339	FALSE	FALSE	FALSE	finn-b-C3_PROSTATE	6	204031	0.0422	95213	0.123	Malignant neoplasm of prostate || id:finn-b-C3_PROSTATE	Malignant neoplasm of prostate	Malignant neoplasm of prostate || ||	TRUE	igd	NA	NA	NA	NA	NA	NA	NA	6	204031	0.00466286	1.80011e-17	472174	ieu-b-4879	telomere length || id:ieu-b-4879	TRUE	reported	igd	2	TRUE
rs8102497	A	G	A	G	-0.0149654	-0.0295	0.431828	0.452	FALSE	FALSE	FALSE	finn-b-C3_PROSTATE	19	57370055	0.0205	95213	0.1492	Malignant neoplasm of prostate || id:finn-b-C3_PROSTATE	Malignant neoplasm of prostate	Malignant neoplasm of prostate || ||	TRUE	igd	NA	NA	NA	NA	NA	NA	NA	19	57370055	0.0020233	1.39991e-13	472174	ieu-b-4879	telomere length || id:ieu-b-4879	TRUE	reported	igd	2	TRUE
rs8105767	G	A	G	A	0.0328384	0.0106	0.29467	0.3173	FALSE	FALSE	FALSE	finn-b-C3_PROSTATE	19	22215441	0.0219	95213	0.629001	Malignant neoplasm of prostate || id:finn-b-C3_PROSTATE	Malignant neoplasm of prostate	Malignant neoplasm of prostate || ||	TRUE	igd	NA	NA	NA	NA	NA	NA	NA	19	22215441	0.00220117	2.49977e-50	472174	ieu-b-4879	telomere length || id:ieu-b-4879	TRUE	reported	igd	2	TRUE
rs869785	C	T	C	T	-0.0147303	-0.0242	0.672471	0.6585	FALSE	FALSE	FALSE	finn-b-C3_PROSTATE	3	24347800	0.0215	95213	0.2611	Malignant neoplasm of prostate || id:finn-b-C3_PROSTATE	Malignant neoplasm of prostate	Malignant neoplasm of prostate || ||	TRUE	igd	NA	NA	NA	NA	NA	NA	NA	3	24347800	0.00212801	4.40048e-12	472174	ieu-b-4879	telomere length || id:ieu-b-4879	TRUE	reported	igd	2	TRUE
rs871134	T	C	T	C	-0.0182986	-0.0099	0.569032	0.5582	FALSE	FALSE	FALSE	finn-b-C3_PROSTATE	4	7044380	0.0205	95213	0.630099	Malignant neoplasm of prostate || id:finn-b-C3_PROSTATE	Malignant neoplasm of prostate	Malignant neoplasm of prostate || ||	TRUE	igd	NA	NA	NA	NA	NA	NA	NA	4	7044380	0.0020263	1.69981e-19	472174	ieu-b-4879	telomere length || id:ieu-b-4879	TRUE	reported	igd	2	TRUE
rs932002	T	C	T	C	-0.0402052	-0.0282	0.150843	0.235	FALSE	FALSE	FALSE	finn-b-C3_PROSTATE	1	226577306	0.0241	95213	0.2416	Malignant neoplasm of prostate || id:finn-b-C3_PROSTATE	Malignant neoplasm of prostate	Malignant neoplasm of prostate || ||	TRUE	igd	NA	NA	NA	NA	NA	NA	NA	1	226577306	0.00279667	7.29962e-47	472174	ieu-b-4879	telomere length || id:ieu-b-4879	TRUE	reported	igd	2	TRUE
rs9398196	G	A	G	A	-0.0143586	-0.0011	0.52005	0.6249	FALSE	FALSE	FALSE	finn-b-C3_PROSTATE	6	109601554	0.0211	95213	0.9595	Malignant neoplasm of prostate || id:finn-b-C3_PROSTATE	Malignant neoplasm of prostate	Malignant neoplasm of prostate || ||	TRUE	igd	NA	NA	NA	NA	NA	NA	NA	6	109601554	0.00201175	9.49948e-13	472174	ieu-b-4879	telomere length || id:ieu-b-4879	TRUE	reported	igd	2	TRUE
rs939916	A	G	A	G	0.0241795	0.0043	0.669967	0.7353	FALSE	FALSE	FALSE	finn-b-C3_PROSTATE	11	202253	0.023	95213	0.8508	Malignant neoplasm of prostate || id:finn-b-C3_PROSTATE	Malignant neoplasm of prostate	Malignant neoplasm of prostate || ||	TRUE	igd	NA	NA	NA	NA	NA	NA	NA	11	202253	0.00216724	6.59933e-29	472174	ieu-b-4879	telomere length || id:ieu-b-4879	TRUE	reported	igd	2	TRUE
rs9419958	C	T	C	T	-0.0810098	-0.0377	0.86139	0.8849	FALSE	FALSE	FALSE	finn-b-C3_PROSTATE	10	105675946	0.0319	95213	0.2381	Malignant neoplasm of prostate || id:finn-b-C3_PROSTATE	Malignant neoplasm of prostate	Malignant neoplasm of prostate || ||	TRUE	igd	NA	NA	NA	NA	NA	NA	NA	10	105675946	0.00293847	2.60016e-167	472174	ieu-b-4879	telomere length || id:ieu-b-4879	TRUE	reported	igd	2	TRUE
rs9600019	T	C	T	C	0.0127134	0.021	0.335579	0.377	FALSE	FALSE	FALSE	finn-b-C3_PROSTATE	13	73317585	0.0212	95213	0.3204	Malignant neoplasm of prostate || id:finn-b-C3_PROSTATE	Malignant neoplasm of prostate	Malignant neoplasm of prostate || ||	TRUE	igd	NA	NA	NA	NA	NA	NA	NA	13	73317585	0.00213096	2.39999e-09	472174	ieu-b-4879	telomere length || id:ieu-b-4879	TRUE	reported	igd	2	TRUE
rs9878436	T	C	T	C	-0.0143407	0.0282	0.434393	0.3537	FALSE	FALSE	FALSE	finn-b-C3_PROSTATE	3	138244400	0.0214	95213	0.1867	Malignant neoplasm of prostate || id:finn-b-C3_PROSTATE	Malignant neoplasm of prostate	Malignant neoplasm of prostate || ||	TRUE	igd	NA	NA	NA	NA	NA	NA	NA	3	138244400	0.00201819	1.20005e-12	472174	ieu-b-4879	telomere length || id:ieu-b-4879	TRUE	reported	igd	2	TRUE
rs9955360	A	C	A	C	-0.0190311	-0.0649	0.869288	0.855	FALSE	FALSE	FALSE	finn-b-C3_PROSTATE	18	78008334	0.0292	95213	0.0263797	Malignant neoplasm of prostate || id:finn-b-C3_PROSTATE	Malignant neoplasm of prostate	Malignant neoplasm of prostate || ||	TRUE	igd	NA	NA	NA	NA	NA	NA	NA	18	78008334	0.00299791	2.19999e-10	472174	ieu-b-4879	telomere length || id:ieu-b-4879	TRUE	reported	igd	2	TRUE
