# Supplementary material for: Mendelian randomization study on the causal relationship between leukocyte telomere length and prostate cancer
Source: PLoS One. 2023 Jun 23;18(6):e0286219. doi: 10.1371/journal.pone.0286219 (PMC10289467; doi:10.1371/journal.pone.0286219)
Supplement: S1 File — (ZIP) [file pone.0286219.s009.zip › Rawdata_Rcode/Raw_data_csv_Files/File3_LTL_PCa(cohort3).csv]

SNP	effect_allele.exposure	other_allele.exposure	effect_allele.outcome	other_allele.outcome	beta.exposure	beta.outcome	eaf.exposure	eaf.outcome	remove	palindromic	ambiguous	id.outcome	chr	pos	se.outcome	samplesize.outcome	pval.outcome	outcome	originalname.outcome	outcome.deprecated	mr_keep.outcome	data_source.outcome	chr.exposure	pos.exposure	se.exposure	pval.exposure	samplesize.exposure	id.exposure	exposure	mr_keep.exposure	pval_origin.exposure	data_source.exposure	action	mr_keep
rs1003322	A	C	A	C	0.0141734	0.0098	0.213742	0.2094	FALSE	FALSE	FALSE	ieu-b-85	22	51072289	0.011	140254	0.3703	Prostate cancer || id:ieu-b-85	Prostate cancer	Prostate cancer || ||	TRUE	igd	22	51072289	0.00247546	1e-08	472174	ieu-b-4879	telomere length || id:ieu-b-4879	TRUE	reported	igd	2	TRUE
rs10112752	A	G	A	G	-0.0287522	-0.0033	0.430369	0.4427	FALSE	FALSE	FALSE	ieu-b-85	8	73958718	0.0081	140254	0.6856	Prostate cancer || id:ieu-b-85	Prostate cancer	Prostate cancer || ||	TRUE	igd	8	73958718	0.00202518	9.49948e-46	472174	ieu-b-4879	telomere length || id:ieu-b-4879	TRUE	reported	igd	2	TRUE
rs1023767	A	G	A	G	-0.0183732	-0.0117	0.237595	0.268	FALSE	FALSE	FALSE	ieu-b-85	8	95530969	0.0092	140254	0.2023	Prostate cancer || id:ieu-b-85	Prostate cancer	Prostate cancer || ||	TRUE	igd	8	95530969	0.00234772	5.00035e-15	472174	ieu-b-4879	telomere length || id:ieu-b-4879	TRUE	reported	igd	2	TRUE
rs10768683	G	C	G	C	0.0469922	0.0033	0.841033	0.8233	FALSE	TRUE	FALSE	ieu-b-85	11	5247791	0.0113	140254	0.770201	Prostate cancer || id:ieu-b-85	Prostate cancer	Prostate cancer || ||	TRUE	igd	11	5247791	0.00277015	1.50003e-64	472174	ieu-b-4879	telomere length || id:ieu-b-4879	TRUE	reported	igd	2	TRUE
rs10773176	G	A	G	A	-0.0172009	-0.0118	0.741214	0.7457	FALSE	FALSE	FALSE	ieu-b-85	12	122944713	0.0093	140254	0.2035	Prostate cancer || id:ieu-b-85	Prostate cancer	Prostate cancer || ||	TRUE	igd	12	122944713	0.00228534	5.19996e-14	472174	ieu-b-4879	telomere length || id:ieu-b-4879	TRUE	reported	igd	2	TRUE
rs10774624	A	G	A	G	0.0149944	0.0194	0.53276	0.5153	FALSE	FALSE	FALSE	ieu-b-85	12	111833788	0.0083	140254	0.0197802	Prostate cancer || id:ieu-b-85	Prostate cancer	Prostate cancer || ||	TRUE	igd	12	111833788	0.00205494	2.90001e-13	472174	ieu-b-4879	telomere length || id:ieu-b-4879	TRUE	reported	igd	2	TRUE
rs10805346	C	T	C	T	0.0117072	-0.0042	0.439339	0.4343	FALSE	FALSE	FALSE	ieu-b-85	4	9920347	0.0084	140254	0.6127	Prostate cancer || id:ieu-b-85	Prostate cancer	Prostate cancer || ||	TRUE	igd	4	9920347	0.00202147	7.00003e-09	472174	ieu-b-4879	telomere length || id:ieu-b-4879	TRUE	reported	igd	2	TRUE
rs10840270	G	C	G	C	0.014383	-0.0058	0.655684	0.6542	FALSE	TRUE	FALSE	ieu-b-85	11	9629553	0.0085	140254	0.4924	Prostate cancer || id:ieu-b-85	Prostate cancer	Prostate cancer || ||	TRUE	igd	11	9629553	0.00212494	1.29987e-11	472174	ieu-b-4879	telomere length || id:ieu-b-4879	TRUE	reported	igd	2	TRUE
rs10845387	A	G	A	G	-0.0141214	8e-04	0.352666	0.3532	FALSE	FALSE	FALSE	ieu-b-85	12	11757743	0.0097	140254	0.9375	Prostate cancer || id:ieu-b-85	Prostate cancer	Prostate cancer || ||	TRUE	igd	12	11757743	0.00209396	1.50003e-11	472174	ieu-b-4879	telomere length || id:ieu-b-4879	TRUE	reported	igd	2	TRUE
rs10905255	T	G	T	G	-0.0182493	-0.0181	0.57919	0.581	FALSE	FALSE	FALSE	ieu-b-85	10	5870267	0.0081	140254	0.0255399	Prostate cancer || id:ieu-b-85	Prostate cancer	Prostate cancer || ||	TRUE	igd	10	5870267	0.00203099	2.60016e-19	472174	ieu-b-4879	telomere length || id:ieu-b-4879	TRUE	reported	igd	2	TRUE
rs11085072	T	C	T	C	-0.0131806	0.0103	0.236909	0.2253	FALSE	FALSE	FALSE	ieu-b-85	19	4368142	0.0097	140254	0.2916	Prostate cancer || id:ieu-b-85	Prostate cancer	Prostate cancer || ||	TRUE	igd	19	4368142	0.00236713	2.59998e-08	472174	ieu-b-4879	telomere length || id:ieu-b-4879	TRUE	reported	igd	2	TRUE
rs11117354	C	T	C	T	0.0232506	0.0093	0.696513	0.6821	FALSE	FALSE	FALSE	ieu-b-85	16	88092092	0.0088	140254	0.2943	Prostate cancer || id:ieu-b-85	Prostate cancer	Prostate cancer || ||	TRUE	igd	16	88092092	0.00219601	3.40017e-26	472174	ieu-b-4879	telomere length || id:ieu-b-4879	TRUE	reported	igd	2	TRUE
rs111527438	C	T	C	T	0.0125	0.0081	0.351251	0.3438	FALSE	FALSE	FALSE	ieu-b-85	17	29252703	0.0085	140254	0.3397	Prostate cancer || id:ieu-b-85	Prostate cancer	Prostate cancer || ||	TRUE	igd	17	29252703	0.00211016	3.09999e-09	472174	ieu-b-4879	telomere length || id:ieu-b-4879	TRUE	reported	igd	2	TRUE
rs111950327	C	G	C	G	0.0238271	0.0322	0.063628	0.0658	FALSE	TRUE	FALSE	ieu-b-85	16	48283993	0.0165	140254	0.0502597	Prostate cancer || id:ieu-b-85	Prostate cancer	Prostate cancer || ||	TRUE	igd	16	48283993	0.00409406	5.89997e-09	472174	ieu-b-4879	telomere length || id:ieu-b-4879	TRUE	reported	igd	2	TRUE
rs11212631	C	T	C	T	-0.0193458	0.0068	0.199229	0.2049	FALSE	FALSE	FALSE	ieu-b-85	11	108304509	0.0102	140254	0.5068	Prostate cancer || id:ieu-b-85	Prostate cancer	Prostate cancer || ||	TRUE	igd	11	108304509	0.00256554	4.70002e-14	472174	ieu-b-4879	telomere length || id:ieu-b-4879	TRUE	reported	igd	2	TRUE
rs112394943	C	T	C	T	-0.0198961	-0.0141	0.162741	0.1783	FALSE	FALSE	FALSE	ieu-b-85	3	197842892	0.0118	140254	0.2305	Prostate cancer || id:ieu-b-85	Prostate cancer	Prostate cancer || ||	TRUE	igd	3	197842892	0.00281641	1.59993e-12	472174	ieu-b-4879	telomere length || id:ieu-b-4879	TRUE	reported	igd	2	TRUE
rs113525195	A	C	A	C	-0.0124075	0.0168	0.290254	0.2869	FALSE	FALSE	FALSE	ieu-b-85	14	23499321	0.009	140254	0.0615304	Prostate cancer || id:ieu-b-85	Prostate cancer	Prostate cancer || ||	TRUE	igd	14	23499321	0.00224132	3.09999e-08	472174	ieu-b-4879	telomere length || id:ieu-b-4879	TRUE	reported	igd	2	TRUE
rs11557154	T	C	T	C	-0.0343719	-0.0111	0.13003	0.1307	FALSE	FALSE	FALSE	ieu-b-85	9	34107505	0.012	140254	0.3533	Prostate cancer || id:ieu-b-85	Prostate cancer	Prostate cancer || ||	TRUE	igd	9	34107505	0.00298538	1.10002e-30	472174	ieu-b-4879	telomere length || id:ieu-b-4879	TRUE	reported	igd	2	TRUE
rs11579626	C	A	C	A	0.0265113	-0.0205	0.084882	0.09	FALSE	FALSE	FALSE	ieu-b-85	1	146741960	0.0147	140254	0.1632	Prostate cancer || id:ieu-b-85	Prostate cancer	Prostate cancer || ||	TRUE	igd	1	146741960	0.00357752	1.29987e-13	472174	ieu-b-4879	telomere length || id:ieu-b-4879	TRUE	reported	igd	2	TRUE
rs11584821	T	C	T	C	-0.0306517	-0.0304	0.176208	0.1832	FALSE	FALSE	FALSE	ieu-b-85	1	114419489	0.0103	140254	0.00330902	Prostate cancer || id:ieu-b-85	Prostate cancer	Prostate cancer || ||	TRUE	igd	1	114419489	0.00263623	2.99985e-31	472174	ieu-b-4879	telomere length || id:ieu-b-4879	TRUE	reported	igd	2	TRUE
rs116863223	A	G	A	G	-0.0817874	-0.0046	0.011763	0.0128	FALSE	FALSE	FALSE	ieu-b-85	18	709396	0.0411	140254	0.9109	Prostate cancer || id:ieu-b-85	Prostate cancer	Prostate cancer || ||	TRUE	igd	18	709396	0.00937157	2.60016e-18	472174	ieu-b-4879	telomere length || id:ieu-b-4879	TRUE	reported	igd	2	TRUE
rs11699829	A	G	A	G	0.0641957	-0.0124	0.034146	0.0347	FALSE	FALSE	FALSE	ieu-b-85	20	62157200	0.0242	140254	0.6071	Prostate cancer || id:ieu-b-85	Prostate cancer	Prostate cancer || ||	TRUE	igd	20	62157200	0.00602028	1.50003e-26	472174	ieu-b-4879	telomere length || id:ieu-b-4879	TRUE	reported	igd	2	TRUE
rs117034449	A	G	A	G	0.0374377	-0.0099	0.023304	0.0248	FALSE	FALSE	FALSE	ieu-b-85	10	103855348	0.0272	140254	0.7154	Prostate cancer || id:ieu-b-85	Prostate cancer	Prostate cancer || ||	TRUE	igd	10	103855348	0.00667898	2.1e-08	472174	ieu-b-4879	telomere length || id:ieu-b-4879	TRUE	reported	igd	2	TRUE
rs117407747	T	C	T	C	0.0450533	-0.0288	0.027571	0.019	FALSE	FALSE	FALSE	ieu-b-85	7	159117178	0.0402	140254	0.4737	Prostate cancer || id:ieu-b-85	Prostate cancer	Prostate cancer || ||	TRUE	igd	7	159117178	0.00611706	1.80011e-13	472174	ieu-b-4879	telomere length || id:ieu-b-4879	TRUE	reported	igd	2	TRUE
rs117512405	A	G	A	G	-0.0790134	-0.0081	0.017043	0.0234	FALSE	FALSE	FALSE	ieu-b-85	20	62574274	0.0287	140254	0.7784	Prostate cancer || id:ieu-b-85	Prostate cancer	Prostate cancer || ||	TRUE	igd	20	62574274	0.00824611	9.49948e-22	472174	ieu-b-4879	telomere length || id:ieu-b-4879	TRUE	reported	igd	2	TRUE
rs117630647	A	G	A	G	0.059565	0.051	0.021346	0.0197	FALSE	FALSE	FALSE	ieu-b-85	7	124779510	0.0302	140254	0.0908804	Prostate cancer || id:ieu-b-85	Prostate cancer	Prostate cancer || ||	TRUE	igd	7	124779510	0.00720413	1.39991e-16	472174	ieu-b-4879	telomere length || id:ieu-b-4879	TRUE	reported	igd	2	TRUE
rs11769630	A	T	A	T	-0.0256807	-0.0012	0.072227	0.0777	FALSE	TRUE	FALSE	ieu-b-85	7	50257703	0.0167	140254	0.9428	Prostate cancer || id:ieu-b-85	Prostate cancer	Prostate cancer || ||	TRUE	igd	7	50257703	0.00389475	4.30031e-11	472174	ieu-b-4879	telomere length || id:ieu-b-4879	TRUE	reported	igd	2	TRUE
rs11991877	A	T	A	T	-0.030138	-0.0315	0.889309	0.886	FALSE	TRUE	FALSE	ieu-b-85	8	56664524	0.0124	140254	0.01128	Prostate cancer || id:ieu-b-85	Prostate cancer	Prostate cancer || ||	TRUE	igd	8	56664524	0.00318686	3.19963e-21	472174	ieu-b-4879	telomere length || id:ieu-b-4879	TRUE	reported	igd	2	TRUE
rs12369950	C	T	C	T	-0.0178308	0.0145	0.140675	0.1372	FALSE	FALSE	FALSE	ieu-b-85	12	24762109	0.0119	140254	0.221	Prostate cancer || id:ieu-b-85	Prostate cancer	Prostate cancer || ||	TRUE	igd	12	24762109	0.00290205	8e-10	472174	ieu-b-4879	telomere length || id:ieu-b-4879	TRUE	reported	igd	2	TRUE
rs12412214	A	G	A	G	-0.0245174	-0.0072	0.279765	0.3053	FALSE	FALSE	FALSE	ieu-b-85	10	101276256	0.0088	140254	0.4117	Prostate cancer || id:ieu-b-85	Prostate cancer	Prostate cancer || ||	TRUE	igd	10	101276256	0.00222685	3.40017e-28	472174	ieu-b-4879	telomere length || id:ieu-b-4879	TRUE	reported	igd	2	TRUE
rs12451892	C	T	C	T	-0.0116145	-3e-04	0.380511	0.3738	FALSE	FALSE	FALSE	ieu-b-85	17	2247982	0.009	140254	0.97	Prostate cancer || id:ieu-b-85	Prostate cancer	Prostate cancer || ||	TRUE	igd	17	2247982	0.00207578	2.19999e-08	472174	ieu-b-4879	telomere length || id:ieu-b-4879	TRUE	reported	igd	2	TRUE
rs1291143	C	A	C	A	0.0493145	0.0023	0.849026	0.8434	FALSE	FALSE	FALSE	ieu-b-85	20	35525640	0.011	140254	0.8336	Prostate cancer || id:ieu-b-85	Prostate cancer	Prostate cancer || ||	TRUE	igd	20	35525640	0.0027991	1.80011e-69	472174	ieu-b-4879	telomere length || id:ieu-b-4879	TRUE	reported	igd	2	TRUE
rs12925933	C	A	C	A	-0.0146622	0.012	0.66221	0.6538	FALSE	FALSE	FALSE	ieu-b-85	16	90141355	0.0087	140254	0.1709	Prostate cancer || id:ieu-b-85	Prostate cancer	Prostate cancer || ||	TRUE	igd	16	90141355	0.00213796	7.00003e-12	472174	ieu-b-4879	telomere length || id:ieu-b-4879	TRUE	reported	igd	2	TRUE
rs12932179	G	A	G	A	-0.0136257	-0.0217	0.561399	0.5739	FALSE	FALSE	FALSE	ieu-b-85	16	9072085	0.0084	140254	0.00963008	Prostate cancer || id:ieu-b-85	Prostate cancer	Prostate cancer || ||	TRUE	igd	16	9072085	0.0020276	1.80011e-11	472174	ieu-b-4879	telomere length || id:ieu-b-4879	TRUE	reported	igd	2	TRUE
rs13062095	C	T	C	T	0.0138552	0.0245	0.327843	0.3371	FALSE	FALSE	FALSE	ieu-b-85	3	101267385	0.0085	140254	0.00372898	Prostate cancer || id:ieu-b-85	Prostate cancer	Prostate cancer || ||	TRUE	igd	3	101267385	0.00214113	9.70063e-11	472174	ieu-b-4879	telomere length || id:ieu-b-4879	TRUE	reported	igd	2	TRUE
rs13230646	C	T	C	T	-0.0173277	-0.0131	0.248945	0.2503	FALSE	FALSE	FALSE	ieu-b-85	7	23930316	0.0096	140254	0.1725	Prostate cancer || id:ieu-b-85	Prostate cancer	Prostate cancer || ||	TRUE	igd	7	23930316	0.00232377	8.9002e-14	472174	ieu-b-4879	telomere length || id:ieu-b-4879	TRUE	reported	igd	2	TRUE
rs1332941	G	A	G	A	0.0256552	0.019	0.820466	0.8322	FALSE	FALSE	FALSE	ieu-b-85	13	41695100	0.0109	140254	0.0821902	Prostate cancer || id:ieu-b-85	Prostate cancer	Prostate cancer || ||	TRUE	igd	13	41695100	0.00273159	5.90065e-21	472174	ieu-b-4879	telomere length || id:ieu-b-4879	TRUE	reported	igd	2	TRUE
rs137901416	A	G	A	G	0.04572	0.0244	0.100311	0.0969	FALSE	FALSE	FALSE	ieu-b-85	14	73418095	0.0134	140254	0.0690192	Prostate cancer || id:ieu-b-85	Prostate cancer	Prostate cancer || ||	TRUE	igd	14	73418095	0.00332355	4.70002e-43	472174	ieu-b-4879	telomere length || id:ieu-b-4879	TRUE	reported	igd	2	TRUE
rs139669835	T	C	T	C	-0.0612563	-0.015	0.009365	0.0088	FALSE	FALSE	FALSE	ieu-b-85	18	729871	0.0466	140254	0.747001	Prostate cancer || id:ieu-b-85	Prostate cancer	Prostate cancer || ||	TRUE	igd	18	729871	0.0105346	6.1e-09	472174	ieu-b-4879	telomere length || id:ieu-b-4879	TRUE	reported	igd	2	TRUE
rs139795227	C	A	C	A	0.0599379	0.0103	0.014021	0.021	FALSE	FALSE	FALSE	ieu-b-85	1	92842367	0.0316	140254	0.745399	Prostate cancer || id:ieu-b-85	Prostate cancer	Prostate cancer || ||	TRUE	igd	1	92842367	0.00873247	6.70039e-12	472174	ieu-b-4879	telomere length || id:ieu-b-4879	TRUE	reported	igd	2	TRUE
rs142426306	T	C	T	C	-0.0504903	-0.0034	0.039544	0.0477	FALSE	FALSE	FALSE	ieu-b-85	20	62488152	0.0212	140254	0.8717	Prostate cancer || id:ieu-b-85	Prostate cancer	Prostate cancer || ||	TRUE	igd	20	62488152	0.00539933	8.69961e-21	472174	ieu-b-4879	telomere length || id:ieu-b-4879	TRUE	reported	igd	2	TRUE
rs144204502	T	C	T	C	-0.100574	-0.059	0.012562	0.0164	FALSE	FALSE	FALSE	ieu-b-85	17	76183233	0.0334	140254	0.0771792	Prostate cancer || id:ieu-b-85	Prostate cancer	Prostate cancer || ||	TRUE	igd	17	76183233	0.00913369	3.40017e-28	472174	ieu-b-4879	telomere length || id:ieu-b-4879	TRUE	reported	igd	2	TRUE
rs145114957	G	C	G	C	0.0272605	0.014	0.042648	0.0361	FALSE	TRUE	FALSE	ieu-b-85	1	94322469	0.0224	140254	0.5305	Prostate cancer || id:ieu-b-85	Prostate cancer	Prostate cancer || ||	TRUE	igd	1	94322469	0.00498872	4.60002e-08	472174	ieu-b-4879	telomere length || id:ieu-b-4879	TRUE	reported	igd	2	TRUE
rs150150565	T	C	T	C	0.063762	-0.0077	0.021455	0.0256	FALSE	FALSE	FALSE	ieu-b-85	18	708207	0.029	140254	0.7906	Prostate cancer || id:ieu-b-85	Prostate cancer	Prostate cancer || ||	TRUE	igd	18	708207	0.00739877	6.79986e-18	472174	ieu-b-4879	telomere length || id:ieu-b-4879	TRUE	reported	igd	2	TRUE
rs16978028	T	A	T	A	-0.029945	-0.0219	0.143727	0.1348	FALSE	TRUE	FALSE	ieu-b-85	18	42070981	0.0118	140254	0.0634001	Prostate cancer || id:ieu-b-85	Prostate cancer	Prostate cancer || ||	TRUE	igd	18	42070981	0.00285068	8.19974e-26	472174	ieu-b-4879	telomere length || id:ieu-b-4879	TRUE	reported	igd	2	TRUE
rs17445108	A	G	A	G	-0.0168922	-0.0046	0.12695	0.1163	FALSE	FALSE	FALSE	ieu-b-85	12	57082058	0.014	140254	0.744	Prostate cancer || id:ieu-b-85	Prostate cancer	Prostate cancer || ||	TRUE	igd	12	57082058	0.00300983	2e-08	472174	ieu-b-4879	telomere length || id:ieu-b-4879	TRUE	reported	igd	2	TRUE
rs17677991	G	C	G	C	0.0222664	0.0096	0.342123	0.357	FALSE	TRUE	FALSE	ieu-b-85	15	42032383	0.0084	140254	0.2491	Prostate cancer || id:ieu-b-85	Prostate cancer	Prostate cancer || ||	TRUE	igd	15	42032383	0.00210806	4.40048e-26	472174	ieu-b-4879	telomere length || id:ieu-b-4879	TRUE	reported	igd	2	TRUE
rs17803849	T	C	T	C	0.0273203	0.0039	0.405161	0.4058	FALSE	FALSE	FALSE	ieu-b-85	2	210673445	0.0083	140254	0.6385	Prostate cancer || id:ieu-b-85	Prostate cancer	Prostate cancer || ||	TRUE	igd	2	210673445	0.00203482	4.19952e-41	472174	ieu-b-4879	telomere length || id:ieu-b-4879	TRUE	reported	igd	2	TRUE
rs182059586	C	T	C	T	-0.0571159	0.0644	0.02511	0.0173	FALSE	FALSE	FALSE	ieu-b-85	16	14652220	0.0436	140254	0.1398	Prostate cancer || id:ieu-b-85	Prostate cancer	Prostate cancer || ||	TRUE	igd	16	14652220	0.00680853	4.90004e-17	472174	ieu-b-4879	telomere length || id:ieu-b-4879	TRUE	reported	igd	2	TRUE
rs185174247	A	G	A	G	0.0372806	0.0276	0.05609	0.05	FALSE	FALSE	FALSE	ieu-b-85	5	138914024	0.0201	140254	0.1701	Prostate cancer || id:ieu-b-85	Prostate cancer	Prostate cancer || ||	TRUE	igd	5	138914024	0.00435145	1.10002e-17	472174	ieu-b-4879	telomere length || id:ieu-b-4879	TRUE	reported	igd	2	TRUE
rs188918174	T	C	T	C	0.0403062	-0.026	0.036106	0.0341	FALSE	FALSE	FALSE	ieu-b-85	2	54473646	0.0233	140254	0.2645	Prostate cancer || id:ieu-b-85	Prostate cancer	Prostate cancer || ||	TRUE	igd	2	54473646	0.00543604	1.20005e-13	472174	ieu-b-4879	telomere length || id:ieu-b-4879	TRUE	reported	igd	2	TRUE
rs1907702	A	G	A	G	0.0150247	0.0157	0.766771	0.7956	FALSE	FALSE	FALSE	ieu-b-85	12	88955469	0.0101	140254	0.1198	Prostate cancer || id:ieu-b-85	Prostate cancer	Prostate cancer || ||	TRUE	igd	12	88955469	0.00242651	5.89997e-10	472174	ieu-b-4879	telomere length || id:ieu-b-4879	TRUE	reported	igd	2	TRUE
rs1957937	T	A	T	A	0.0209365	-0.0092	0.16018	0.161	FALSE	TRUE	FALSE	ieu-b-85	14	96181360	0.011	140254	0.4002	Prostate cancer || id:ieu-b-85	Prostate cancer	Prostate cancer || ||	TRUE	igd	14	96181360	0.00273361	1.9002e-14	472174	ieu-b-4879	telomere length || id:ieu-b-4879	TRUE	reported	igd	2	TRUE
rs1985369	G	A	G	A	-0.0311893	-0.012	0.868178	0.8768	FALSE	FALSE	FALSE	ieu-b-85	7	159119220	0.0146	140254	0.4103	Prostate cancer || id:ieu-b-85	Prostate cancer	Prostate cancer || ||	TRUE	igd	7	159119220	0.00300952	3.59998e-25	472174	ieu-b-4879	telomere length || id:ieu-b-4879	TRUE	reported	igd	2	TRUE
rs2056726	A	G	A	G	-0.0228078	-0.0015	0.214376	0.2195	FALSE	FALSE	FALSE	ieu-b-85	7	99780283	0.0099	140254	0.8798	Prostate cancer || id:ieu-b-85	Prostate cancer	Prostate cancer || ||	TRUE	igd	7	99780283	0.00243638	7.89951e-21	472174	ieu-b-4879	telomere length || id:ieu-b-4879	TRUE	reported	igd	2	TRUE
rs2230590	C	T	C	T	-0.0158022	0.0173	0.510897	0.4887	FALSE	FALSE	FALSE	ieu-b-85	3	49936102	0.008	140254	0.03039	Prostate cancer || id:ieu-b-85	Prostate cancer	Prostate cancer || ||	TRUE	igd	3	49936102	0.00200806	3.59998e-15	472174	ieu-b-4879	telomere length || id:ieu-b-4879	TRUE	reported	igd	2	TRUE
rs2282764	G	A	G	A	-0.0224234	0.0056	0.142384	0.1462	FALSE	FALSE	FALSE	ieu-b-85	4	2255063	0.0116	140254	0.6282	Prostate cancer || id:ieu-b-85	Prostate cancer	Prostate cancer || ||	TRUE	igd	4	2255063	0.00289392	9.30037e-15	472174	ieu-b-4879	telomere length || id:ieu-b-4879	TRUE	reported	igd	2	TRUE
rs2555104	C	A	C	A	-0.0139717	-0.0187	0.434255	0.4526	FALSE	FALSE	FALSE	ieu-b-85	2	17841243	0.0082	140254	0.02362	Prostate cancer || id:ieu-b-85	Prostate cancer	Prostate cancer || ||	TRUE	igd	2	17841243	0.00203498	6.59933e-12	472174	ieu-b-4879	telomere length || id:ieu-b-4879	TRUE	reported	igd	2	TRUE
rs28363070	A	G	A	G	0.0755557	0.0377	0.013389	0.0177	FALSE	FALSE	FALSE	ieu-b-85	5	1415068	0.0342	140254	0.2697	Prostate cancer || id:ieu-b-85	Prostate cancer	Prostate cancer || ||	TRUE	igd	5	1415068	0.00959987	3.50026e-15	472174	ieu-b-4879	telomere length || id:ieu-b-4879	TRUE	reported	igd	2	TRUE
rs28502153	A	C	A	C	-0.0215916	0.0018	0.377958	0.3714	FALSE	FALSE	FALSE	ieu-b-85	22	17469049	0.0084	140254	0.8271	Prostate cancer || id:ieu-b-85	Prostate cancer	Prostate cancer || ||	TRUE	igd	22	17469049	0.00206208	1.20005e-25	472174	ieu-b-4879	telomere length || id:ieu-b-4879	TRUE	reported	igd	2	TRUE
rs28577594	C	G	C	G	0.0187657	-0.0022	0.709829	0.7162	FALSE	TRUE	FALSE	ieu-b-85	12	123895906	0.0092	140254	0.8076	Prostate cancer || id:ieu-b-85	Prostate cancer	Prostate cancer || ||	TRUE	igd	12	123895906	0.00224024	5.40008e-17	472174	ieu-b-4879	telomere length || id:ieu-b-4879	TRUE	reported	igd	2	TRUE
rs2977608	C	A	C	A	0.0129483	0.007	0.743949	0.7328	FALSE	FALSE	FALSE	ieu-b-85	1	768253	0.0126	140254	0.580899	Prostate cancer || id:ieu-b-85	Prostate cancer	Prostate cancer || ||	TRUE	igd	1	768253	0.00233716	2.99999e-08	472174	ieu-b-4879	telomere length || id:ieu-b-4879	TRUE	reported	igd	2	TRUE
rs3093888	A	G	A	G	-0.028973	-0.0579	0.05131	0.0617	FALSE	FALSE	FALSE	ieu-b-85	14	20812951	0.0171	140254	0.0007322	Prostate cancer || id:ieu-b-85	Prostate cancer	Prostate cancer || ||	TRUE	igd	14	20812951	0.00452459	1.5e-10	472174	ieu-b-4879	telomere length || id:ieu-b-4879	TRUE	reported	igd	2	TRUE
rs35446936	A	G	A	G	-0.0940025	-0.0326	0.243674	0.252	FALSE	FALSE	FALSE	ieu-b-85	3	169486508	0.0093	140254	0.000427297	Prostate cancer || id:ieu-b-85	Prostate cancer	Prostate cancer || ||	TRUE	igd	3	169486508	0.00232918	1e-200	472174	ieu-b-4879	telomere length || id:ieu-b-4879	TRUE	reported	igd	2	TRUE
rs3767952	A	G	A	G	0.0134472	0.0111	0.226709	0.2225	FALSE	FALSE	FALSE	ieu-b-85	1	41231032	0.0096	140254	0.2488	Prostate cancer || id:ieu-b-85	Prostate cancer	Prostate cancer || ||	TRUE	igd	1	41231032	0.00238826	1.79999e-08	472174	ieu-b-4879	telomere length || id:ieu-b-4879	TRUE	reported	igd	2	TRUE
rs3785074	G	A	G	A	0.023863	7e-04	0.289672	0.2637	FALSE	FALSE	FALSE	ieu-b-85	16	69406986	0.0092	140254	0.9357	Prostate cancer || id:ieu-b-85	Prostate cancer	Prostate cancer || ||	TRUE	igd	16	69406986	0.00220455	2.60016e-27	472174	ieu-b-4879	telomere length || id:ieu-b-4879	TRUE	reported	igd	2	TRUE
rs3891167	G	A	G	A	-0.0425685	-0.0138	0.253435	0.2629	FALSE	FALSE	FALSE	ieu-b-85	18	658423	0.0095	140254	0.1465	Prostate cancer || id:ieu-b-85	Prostate cancer	Prostate cancer || ||	TRUE	igd	18	658423	0.00239551	1.20005e-70	472174	ieu-b-4879	telomere length || id:ieu-b-4879	TRUE	reported	igd	2	TRUE
rs41269079	A	T	A	T	0.0153617	0.0055	0.188991	0.1944	FALSE	TRUE	FALSE	ieu-b-85	1	45252015	0.0101	140254	0.5863	Prostate cancer || id:ieu-b-85	Prostate cancer	Prostate cancer || ||	TRUE	igd	1	45252015	0.0025499	1.7e-09	472174	ieu-b-4879	telomere length || id:ieu-b-4879	TRUE	reported	igd	2	TRUE
rs41304832	A	G	A	G	0.0611702	0.0839	0.012378	0.0172	FALSE	FALSE	FALSE	ieu-b-85	20	62375508	0.0338	140254	0.0130701	Prostate cancer || id:ieu-b-85	Prostate cancer	Prostate cancer || ||	TRUE	igd	20	62375508	0.0093095	5.00035e-11	472174	ieu-b-4879	telomere length || id:ieu-b-4879	TRUE	reported	igd	2	TRUE
rs4498805	T	G	T	G	0.0150601	-0.01	0.546632	0.5366	FALSE	FALSE	FALSE	ieu-b-85	1	110910397	0.008	140254	0.2091	Prostate cancer || id:ieu-b-85	Prostate cancer	Prostate cancer || ||	TRUE	igd	1	110910397	0.00200376	5.70033e-14	472174	ieu-b-4879	telomere length || id:ieu-b-4879	TRUE	reported	igd	2	TRUE
rs450962	G	A	G	A	0.0142833	-0.0064	0.283779	0.289	FALSE	FALSE	FALSE	ieu-b-85	16	28413517	0.0102	140254	0.5322	Prostate cancer || id:ieu-b-85	Prostate cancer	Prostate cancer || ||	TRUE	igd	16	28413517	0.00245428	5.89997e-09	472174	ieu-b-4879	telomere length || id:ieu-b-4879	TRUE	reported	igd	2	TRUE
rs4530278	T	G	T	G	0.0138793	0.0024	0.59815	0.608	FALSE	FALSE	FALSE	ieu-b-85	19	33752994	0.0082	140254	0.773101	Prostate cancer || id:ieu-b-85	Prostate cancer	Prostate cancer || ||	TRUE	igd	19	33752994	0.0020567	1.50003e-11	472174	ieu-b-4879	telomere length || id:ieu-b-4879	TRUE	reported	igd	2	TRUE
rs45604339	T	C	T	C	-0.020433	-0.0063	0.34242	0.3284	FALSE	FALSE	FALSE	ieu-b-85	14	65543102	0.0089	140254	0.484	Prostate cancer || id:ieu-b-85	Prostate cancer	Prostate cancer || ||	TRUE	igd	14	65543102	0.00211433	4.30031e-22	472174	ieu-b-4879	telomere length || id:ieu-b-4879	TRUE	reported	igd	2	TRUE
rs4695407	G	A	G	A	0.0141511	0.0194	0.507843	0.4853	FALSE	FALSE	FALSE	ieu-b-85	4	48843372	0.0079	140254	0.0145001	Prostate cancer || id:ieu-b-85	Prostate cancer	Prostate cancer || ||	TRUE	igd	4	48843372	0.00199925	1.50003e-12	472174	ieu-b-4879	telomere length || id:ieu-b-4879	TRUE	reported	igd	2	TRUE
rs4724	A	G	A	G	-0.0547446	-0.0029	0.116598	0.1164	FALSE	FALSE	FALSE	ieu-b-85	17	7760397	0.0133	140254	0.829	Prostate cancer || id:ieu-b-85	Prostate cancer	Prostate cancer || ||	TRUE	igd	17	7760397	0.00312441	9.79941e-69	472174	ieu-b-4879	telomere length || id:ieu-b-4879	TRUE	reported	igd	2	TRUE
rs4743037	T	C	T	C	0.0147971	0.0269	0.230874	0.2247	FALSE	FALSE	FALSE	ieu-b-85	9	109639970	0.0095	140254	0.00475401	Prostate cancer || id:ieu-b-85	Prostate cancer	Prostate cancer || ||	TRUE	igd	9	109639970	0.00238094	5.1e-10	472174	ieu-b-4879	telomere length || id:ieu-b-4879	TRUE	reported	igd	2	TRUE
rs55747751	A	G	A	G	-0.0211612	-0.0351	0.077375	0.0769	FALSE	FALSE	FALSE	ieu-b-85	5	132397351	0.0168	140254	0.0368502	Prostate cancer || id:ieu-b-85	Prostate cancer	Prostate cancer || ||	TRUE	igd	5	132397351	0.00375164	1.7e-08	472174	ieu-b-4879	telomere length || id:ieu-b-4879	TRUE	reported	igd	2	TRUE
rs56061761	A	G	A	G	-0.0203556	0.0032	0.332642	0.3318	FALSE	FALSE	FALSE	ieu-b-85	16	70187811	0.0095	140254	0.7366	Prostate cancer || id:ieu-b-85	Prostate cancer	Prostate cancer || ||	TRUE	igd	16	70187811	0.0022296	6.90081e-20	472174	ieu-b-4879	telomere length || id:ieu-b-4879	TRUE	reported	igd	2	TRUE
rs56799554	G	A	G	A	-0.0259793	-0.0074	0.170183	0.1765	FALSE	FALSE	FALSE	ieu-b-85	17	41456413	0.0108	140254	0.4947	Prostate cancer || id:ieu-b-85	Prostate cancer	Prostate cancer || ||	TRUE	igd	17	41456413	0.00267858	2.99985e-22	472174	ieu-b-4879	telomere length || id:ieu-b-4879	TRUE	reported	igd	2	TRUE
rs5742915	C	T	C	T	0.0193377	0.003	0.445829	0.4503	FALSE	FALSE	FALSE	ieu-b-85	15	74336633	0.0081	140254	0.7086	Prostate cancer || id:ieu-b-85	Prostate cancer	Prostate cancer || ||	TRUE	igd	15	74336633	0.00202886	1.59993e-21	472174	ieu-b-4879	telomere length || id:ieu-b-4879	TRUE	reported	igd	2	TRUE
rs59409453	G	A	G	A	0.0202133	0.0101	0.730602	0.7333	FALSE	FALSE	FALSE	ieu-b-85	17	1666218	0.0094	140254	0.2832	Prostate cancer || id:ieu-b-85	Prostate cancer	Prostate cancer || ||	TRUE	igd	17	1666218	0.00230175	1.59993e-18	472174	ieu-b-4879	telomere length || id:ieu-b-4879	TRUE	reported	igd	2	TRUE
rs6007020	C	T	C	T	0.0144904	-0.0232	0.367823	0.354	FALSE	FALSE	FALSE	ieu-b-85	22	45790132	0.0084	140254	0.005938	Prostate cancer || id:ieu-b-85	Prostate cancer	Prostate cancer || ||	TRUE	igd	22	45790132	0.00209637	4.79954e-12	472174	ieu-b-4879	telomere length || id:ieu-b-4879	TRUE	reported	igd	2	TRUE
rs6054257	A	G	A	G	-0.0141684	0.0105	0.793522	0.794	FALSE	FALSE	FALSE	ieu-b-85	20	66370	0.0111	140254	0.3427	Prostate cancer || id:ieu-b-85	Prostate cancer	Prostate cancer || ||	TRUE	igd	20	66370	0.00247729	1.09999e-08	472174	ieu-b-4879	telomere length || id:ieu-b-4879	TRUE	reported	igd	2	TRUE
rs61405042	T	C	T	C	-0.0501874	-0.0528	0.029288	0.0527	FALSE	FALSE	FALSE	ieu-b-85	7	67200	0.0298	140254	0.0768192	Prostate cancer || id:ieu-b-85	Prostate cancer	Prostate cancer || ||	TRUE	igd	7	67200	0.00602955	8.49963e-17	472174	ieu-b-4879	telomere length || id:ieu-b-4879	TRUE	reported	igd	2	TRUE
rs6536702	A	G	A	G	0.0534148	0.0191	0.774647	0.7796	FALSE	FALSE	FALSE	ieu-b-85	4	164028105	0.0096	140254	0.0459103	Prostate cancer || id:ieu-b-85	Prostate cancer	Prostate cancer || ||	TRUE	igd	4	164028105	0.00238875	9.39723e-111	472174	ieu-b-4879	telomere length || id:ieu-b-4879	TRUE	reported	igd	2	TRUE
rs6584579	G	A	G	A	0.0114923	0.0047	0.398876	0.3924	FALSE	FALSE	FALSE	ieu-b-85	10	105645725	0.0081	140254	0.561699	Prostate cancer || id:ieu-b-85	Prostate cancer	Prostate cancer || ||	TRUE	igd	10	105645725	0.00204674	2e-08	472174	ieu-b-4879	telomere length || id:ieu-b-4879	TRUE	reported	igd	2	TRUE
rs6587577	G	A	G	A	-0.0182148	-0.0106	0.826346	0.8308	FALSE	FALSE	FALSE	ieu-b-85	1	151402045	0.011	140254	0.3322	Prostate cancer || id:ieu-b-85	Prostate cancer	Prostate cancer || ||	TRUE	igd	1	151402045	0.0026359	4.79954e-12	472174	ieu-b-4879	telomere length || id:ieu-b-4879	TRUE	reported	igd	2	TRUE
rs6590343	G	A	G	A	0.0121739	-0.0145	0.516385	0.5237	FALSE	FALSE	FALSE	ieu-b-85	11	128500215	0.008	140254	0.0720294	Prostate cancer || id:ieu-b-85	Prostate cancer	Prostate cancer || ||	TRUE	igd	11	128500215	0.00201444	1.5e-09	472174	ieu-b-4879	telomere length || id:ieu-b-4879	TRUE	reported	igd	2	TRUE
rs6659669	T	C	T	C	-0.0117091	-0.0064	0.605095	0.5932	FALSE	FALSE	FALSE	ieu-b-85	1	185315067	0.0082	140254	0.4322	Prostate cancer || id:ieu-b-85	Prostate cancer	Prostate cancer || ||	TRUE	igd	1	185315067	0.00205167	1.09999e-08	472174	ieu-b-4879	telomere length || id:ieu-b-4879	TRUE	reported	igd	2	TRUE
rs6669563	A	G	A	G	0.0182358	0.0152	0.437768	0.4458	FALSE	FALSE	FALSE	ieu-b-85	1	32279629	0.0087	140254	0.0826799	Prostate cancer || id:ieu-b-85	Prostate cancer	Prostate cancer || ||	TRUE	igd	1	32279629	0.00202476	2.09991e-19	472174	ieu-b-4879	telomere length || id:ieu-b-4879	TRUE	reported	igd	2	TRUE
rs66731853	A	G	A	G	-0.0177791	-0.016	0.317304	0.3004	FALSE	FALSE	FALSE	ieu-b-85	1	20916238	0.0092	140254	0.0823398	Prostate cancer || id:ieu-b-85	Prostate cancer	Prostate cancer || ||	TRUE	igd	1	20916238	0.00215421	1.50003e-16	472174	ieu-b-4879	telomere length || id:ieu-b-4879	TRUE	reported	igd	2	TRUE
rs6751209	C	T	C	T	-0.0140465	-0.0084	0.204231	0.1998	FALSE	FALSE	FALSE	ieu-b-85	2	43588302	0.0099	140254	0.3947	Prostate cancer || id:ieu-b-85	Prostate cancer	Prostate cancer || ||	TRUE	igd	2	43588302	0.00248465	1.6e-08	472174	ieu-b-4879	telomere length || id:ieu-b-4879	TRUE	reported	igd	2	TRUE
rs6776756	A	G	A	G	-0.0174439	-0.028	0.597562	0.599	FALSE	FALSE	FALSE	ieu-b-85	3	128215821	0.0082	140254	0.000652094	Prostate cancer || id:ieu-b-85	Prostate cancer	Prostate cancer || ||	TRUE	igd	3	128215821	0.00203747	1.10002e-17	472174	ieu-b-4879	telomere length || id:ieu-b-4879	TRUE	reported	igd	2	TRUE
rs6790988	G	A	G	A	0.0145728	-0.004	0.741902	0.7395	FALSE	FALSE	FALSE	ieu-b-85	3	170263320	0.0092	140254	0.666201	Prostate cancer || id:ieu-b-85	Prostate cancer	Prostate cancer || ||	TRUE	igd	3	170263320	0.00228428	1.79999e-10	472174	ieu-b-4879	telomere length || id:ieu-b-4879	TRUE	reported	igd	2	TRUE
rs6881568	A	C	A	C	0.0169256	0.0078	0.36258	0.3473	FALSE	FALSE	FALSE	ieu-b-85	5	1670265	0.0087	140254	0.3672	Prostate cancer || id:ieu-b-85	Prostate cancer	Prostate cancer || ||	TRUE	igd	5	1670265	0.00207735	3.69999e-16	472174	ieu-b-4879	telomere length || id:ieu-b-4879	TRUE	reported	igd	2	TRUE
rs7099229	A	G	A	G	-0.0153288	0.0054	0.273301	0.2557	FALSE	FALSE	FALSE	ieu-b-85	10	96134685	0.0095	140254	0.5679	Prostate cancer || id:ieu-b-85	Prostate cancer	Prostate cancer || ||	TRUE	igd	10	96134685	0.00224403	8.4004e-12	472174	ieu-b-4879	telomere length || id:ieu-b-4879	TRUE	reported	igd	2	TRUE
rs7164950	G	A	G	A	0.0129362	0.002	0.405979	0.404	FALSE	FALSE	FALSE	ieu-b-85	15	56775385	0.0084	140254	0.8143	Prostate cancer || id:ieu-b-85	Prostate cancer	Prostate cancer || ||	TRUE	igd	15	56775385	0.00204001	2.30001e-10	472174	ieu-b-4879	telomere length || id:ieu-b-4879	TRUE	reported	igd	2	TRUE
rs7209057	A	G	A	G	0.011819	0.0019	0.561044	0.5525	FALSE	FALSE	FALSE	ieu-b-85	17	65705530	0.0084	140254	0.8185	Prostate cancer || id:ieu-b-85	Prostate cancer	Prostate cancer || ||	TRUE	igd	17	65705530	0.00202865	5.69994e-09	472174	ieu-b-4879	telomere length || id:ieu-b-4879	TRUE	reported	igd	2	TRUE
rs7221585	T	C	T	C	0.0143271	0.0019	0.22401	0.2344	FALSE	FALSE	FALSE	ieu-b-85	17	76195153	0.0102	140254	0.8551	Prostate cancer || id:ieu-b-85	Prostate cancer	Prostate cancer || ||	TRUE	igd	17	76195153	0.00247042	6.69993e-09	472174	ieu-b-4879	telomere length || id:ieu-b-4879	TRUE	reported	igd	2	TRUE
rs73581419	T	C	T	C	0.0229838	0.0207	0.106605	0.1045	FALSE	FALSE	FALSE	ieu-b-85	14	21941148	0.014	140254	0.1399	Prostate cancer || id:ieu-b-85	Prostate cancer	Prostate cancer || ||	TRUE	igd	14	21941148	0.00324156	1.29987e-12	472174	ieu-b-4879	telomere length || id:ieu-b-4879	TRUE	reported	igd	2	TRUE
rs73730598	A	G	A	G	0.0273632	-0.0111	0.054793	0.0597	FALSE	FALSE	FALSE	ieu-b-85	5	77973	0.0188	140254	0.5528	Prostate cancer || id:ieu-b-85	Prostate cancer	Prostate cancer || ||	TRUE	igd	5	77973	0.00439272	4.70002e-10	472174	ieu-b-4879	telomere length || id:ieu-b-4879	TRUE	reported	igd	2	TRUE
rs75664430	G	C	G	C	-0.0235179	0.0226	0.248028	0.241	FALSE	TRUE	FALSE	ieu-b-85	17	8064779	0.0094	140254	0.0165501	Prostate cancer || id:ieu-b-85	Prostate cancer	Prostate cancer || ||	TRUE	igd	17	8064779	0.0023186	3.59998e-24	472174	ieu-b-4879	telomere length || id:ieu-b-4879	TRUE	reported	igd	2	TRUE
rs76065543	T	C	T	C	0.0342843	-3e-04	0.137527	0.1416	FALSE	FALSE	FALSE	ieu-b-85	16	74678063	0.0122	140254	0.9791	Prostate cancer || id:ieu-b-85	Prostate cancer	Prostate cancer || ||	TRUE	igd	16	74678063	0.00290708	4.19952e-32	472174	ieu-b-4879	telomere length || id:ieu-b-4879	TRUE	reported	igd	2	TRUE
rs76219171	A	G	A	G	0.0359839	-0.0027	0.058433	0.0556	FALSE	FALSE	FALSE	ieu-b-85	16	50188929	0.0182	140254	0.8812	Prostate cancer || id:ieu-b-85	Prostate cancer	Prostate cancer || ||	TRUE	igd	16	50188929	0.00431741	7.8001e-17	472174	ieu-b-4879	telomere length || id:ieu-b-4879	TRUE	reported	igd	2	TRUE
rs762679	A	T	A	T	0.0310104	-0.0097	0.856501	0.8449	FALSE	TRUE	FALSE	ieu-b-85	8	48885436	0.011	140254	0.3778	Prostate cancer || id:ieu-b-85	Prostate cancer	Prostate cancer || ||	TRUE	igd	8	48885436	0.00285024	1.39991e-27	472174	ieu-b-4879	telomere length || id:ieu-b-4879	TRUE	reported	igd	2	TRUE
rs76666449	C	T	C	T	0.0295125	0.0141	0.100625	0.1108	FALSE	FALSE	FALSE	ieu-b-85	12	120904895	0.0129	140254	0.2765	Prostate cancer || id:ieu-b-85	Prostate cancer	Prostate cancer || ||	TRUE	igd	12	120904895	0.00333186	8.19974e-19	472174	ieu-b-4879	telomere length || id:ieu-b-4879	TRUE	reported	igd	2	TRUE
rs77231040	C	G	C	G	0.0989303	0.0024	0.005742	0.0108	FALSE	TRUE	FALSE	ieu-b-85	10	106280527	0.04	140254	0.9516	Prostate cancer || id:ieu-b-85	Prostate cancer	Prostate cancer || ||	TRUE	igd	10	106280527	0.0134649	1.99986e-13	472174	ieu-b-4879	telomere length || id:ieu-b-4879	TRUE	reported	igd	2	TRUE
rs7772289	T	G	T	G	0.017549	0.0086	0.503081	0.5409	FALSE	FALSE	FALSE	ieu-b-85	6	28674322	0.008	140254	0.2829	Prostate cancer || id:ieu-b-85	Prostate cancer	Prostate cancer || ||	TRUE	igd	6	28674322	0.00200003	1.69981e-18	472174	ieu-b-4879	telomere length || id:ieu-b-4879	TRUE	reported	igd	2	TRUE
rs77732866	A	G	A	G	0.0177942	0.0156	0.137597	0.1426	FALSE	FALSE	FALSE	ieu-b-85	2	58979879	0.0115	140254	0.1761	Prostate cancer || id:ieu-b-85	Prostate cancer	Prostate cancer || ||	TRUE	igd	2	58979879	0.00290595	9.20005e-10	472174	ieu-b-4879	telomere length || id:ieu-b-4879	TRUE	reported	igd	2	TRUE
rs7790856	T	C	T	C	-0.0437199	-0.0155	0.289139	0.2848	FALSE	FALSE	FALSE	ieu-b-85	7	124459852	0.0089	140254	0.08163	Prostate cancer || id:ieu-b-85	Prostate cancer	Prostate cancer || ||	TRUE	igd	7	124459852	0.00220526	1.80011e-87	472174	ieu-b-4879	telomere length || id:ieu-b-4879	TRUE	reported	igd	2	TRUE
rs78491606	C	A	C	A	-0.0756311	-0.0802	0.018433	0.0175	FALSE	FALSE	FALSE	ieu-b-85	3	72891547	0.0389	140254	0.0389197	Prostate cancer || id:ieu-b-85	Prostate cancer	Prostate cancer || ||	TRUE	igd	3	72891547	0.00741168	1.9002e-24	472174	ieu-b-4879	telomere length || id:ieu-b-4879	TRUE	reported	igd	2	TRUE
rs80324517	A	G	A	G	0.0396515	0.025	0.048259	0.0541	FALSE	FALSE	FALSE	ieu-b-85	6	204031	0.0188	140254	0.1829	Prostate cancer || id:ieu-b-85	Prostate cancer	Prostate cancer || ||	TRUE	igd	6	204031	0.00466286	1.80011e-17	472174	ieu-b-4879	telomere length || id:ieu-b-4879	TRUE	reported	igd	2	TRUE
rs8102497	A	G	A	G	-0.0149654	-0.0025	0.431828	0.4372	FALSE	FALSE	FALSE	ieu-b-85	19	57370055	0.0083	140254	0.759799	Prostate cancer || id:ieu-b-85	Prostate cancer	Prostate cancer || ||	TRUE	igd	19	57370055	0.0020233	1.39991e-13	472174	ieu-b-4879	telomere length || id:ieu-b-4879	TRUE	reported	igd	2	TRUE
rs8105767	G	A	G	A	0.0328384	0.0107	0.29467	0.2923	FALSE	FALSE	FALSE	ieu-b-85	19	22215441	0.0087	140254	0.2215	Prostate cancer || id:ieu-b-85	Prostate cancer	Prostate cancer || ||	TRUE	igd	19	22215441	0.00220117	2.49977e-50	472174	ieu-b-4879	telomere length || id:ieu-b-4879	TRUE	reported	igd	2	TRUE
rs869785	C	T	C	T	-0.0147303	-0.0153	0.672471	0.6623	FALSE	FALSE	FALSE	ieu-b-85	3	24347800	0.0085	140254	0.0741703	Prostate cancer || id:ieu-b-85	Prostate cancer	Prostate cancer || ||	TRUE	igd	3	24347800	0.00212801	4.40048e-12	472174	ieu-b-4879	telomere length || id:ieu-b-4879	TRUE	reported	igd	2	TRUE
rs871134	T	C	T	C	-0.0182986	-0.0078	0.569032	0.5626	FALSE	FALSE	FALSE	ieu-b-85	4	7044380	0.0082	140254	0.3386	Prostate cancer || id:ieu-b-85	Prostate cancer	Prostate cancer || ||	TRUE	igd	4	7044380	0.0020263	1.69981e-19	472174	ieu-b-4879	telomere length || id:ieu-b-4879	TRUE	reported	igd	2	TRUE
rs932002	T	C	T	C	-0.0402052	-0.019	0.150843	0.1725	FALSE	FALSE	FALSE	ieu-b-85	1	226577306	0.0106	140254	0.0719797	Prostate cancer || id:ieu-b-85	Prostate cancer	Prostate cancer || ||	TRUE	igd	1	226577306	0.00279667	7.29962e-47	472174	ieu-b-4879	telomere length || id:ieu-b-4879	TRUE	reported	igd	2	TRUE
rs9398196	G	A	G	A	-0.0143586	0.0062	0.52005	0.5251	FALSE	FALSE	FALSE	ieu-b-85	6	109601554	0.008	140254	0.4388	Prostate cancer || id:ieu-b-85	Prostate cancer	Prostate cancer || ||	TRUE	igd	6	109601554	0.00201175	9.49948e-13	472174	ieu-b-4879	telomere length || id:ieu-b-4879	TRUE	reported	igd	2	TRUE
rs939916	A	G	A	G	0.0241795	-0.0036	0.669967	0.681	FALSE	FALSE	FALSE	ieu-b-85	11	202253	0.0088	140254	0.681	Prostate cancer || id:ieu-b-85	Prostate cancer	Prostate cancer || ||	TRUE	igd	11	202253	0.00216724	6.59933e-29	472174	ieu-b-4879	telomere length || id:ieu-b-4879	TRUE	reported	igd	2	TRUE
rs9419958	C	T	C	T	-0.0810098	-0.043	0.86139	0.8668	FALSE	FALSE	FALSE	ieu-b-85	10	105675946	0.0115	140254	0.000194702	Prostate cancer || id:ieu-b-85	Prostate cancer	Prostate cancer || ||	TRUE	igd	10	105675946	0.00293847	2.60016e-167	472174	ieu-b-4879	telomere length || id:ieu-b-4879	TRUE	reported	igd	2	TRUE
rs9600019	T	C	T	C	0.0127134	0.0264	0.335579	0.3252	FALSE	FALSE	FALSE	ieu-b-85	13	73317585	0.0084	140254	0.00181602	Prostate cancer || id:ieu-b-85	Prostate cancer	Prostate cancer || ||	TRUE	igd	13	73317585	0.00213096	2.39999e-09	472174	ieu-b-4879	telomere length || id:ieu-b-4879	TRUE	reported	igd	2	TRUE
rs9878436	T	C	T	C	-0.0143407	0.0103	0.434393	0.429	FALSE	FALSE	FALSE	ieu-b-85	3	138244400	0.0084	140254	0.2193	Prostate cancer || id:ieu-b-85	Prostate cancer	Prostate cancer || ||	TRUE	igd	3	138244400	0.00201819	1.20005e-12	472174	ieu-b-4879	telomere length || id:ieu-b-4879	TRUE	reported	igd	2	TRUE
rs9955360	A	C	A	C	-0.0190311	-0.0104	0.869288	0.8606	FALSE	FALSE	FALSE	ieu-b-85	18	78008334	0.0127	140254	0.4134	Prostate cancer || id:ieu-b-85	Prostate cancer	Prostate cancer || ||	TRUE	igd	18	78008334	0.00299791	2.19999e-10	472174	ieu-b-4879	telomere length || id:ieu-b-4879	TRUE	reported	igd	2	TRUE
