# Supplementary material for: Mendelian randomization study on the causal relationship between leukocyte telomere length and prostate cancer
Source: PLoS One. 2023 Jun 23;18(6):e0286219. doi: 10.1371/journal.pone.0286219 (PMC10289467; doi:10.1371/journal.pone.0286219)
Supplement: S1 File — (ZIP) [file pone.0286219.s009.zip › Rawdata_Rcode/Raw_data_csv_Files/File6_PCa(cohort2)_LTL.csv]

SNP	effect_allele.exposure	other_allele.exposure	effect_allele.outcome	other_allele.outcome	beta.exposure	beta.outcome	eaf.exposure	eaf.outcome	remove	palindromic	ambiguous	id.outcome	chr	pos	se.outcome	samplesize.outcome	pval.outcome	outcome	originalname.outcome	outcome.deprecated	mr_keep.outcome	data_source.outcome	pval.exposure	chr.exposure	pos.exposure	samplesize.exposure	se.exposure	id.exposure	exposure	mr_keep.exposure	pval_origin.exposure	data_source.exposure	action	mr_keep
rs10486567	A	G	A	G	-0.1385	0.00028472	0.2622	0.239766	FALSE	FALSE	FALSE	ieu-b-4879	7	27976563	0.00235302	472174	0.9	telomere length || id:ieu-b-4879	telomere length	telomere length || ||	TRUE	igd	3.22998e-09	7	27976563	NA	0.0234	finn-b-C3_PROSTATE	Malignant neoplasm of prostate || id:finn-b-C3_PROSTATE	TRUE	reported	igd	2	TRUE
rs10763546	G	C	G	C	0.1581	0.00311963	0.3853	0.471127	FALSE	TRUE	TRUE	ieu-b-4879	10	51536399	0.00201273	472174	0.12	telomere length || id:ieu-b-4879	telomere length	telomere length || ||	TRUE	igd	7.5544e-14	10	51536399	NA	0.0211	finn-b-C3_PROSTATE	Malignant neoplasm of prostate || id:finn-b-C3_PROSTATE	TRUE	reported	igd	2	FALSE
rs113094235	C	T	C	T	0.1814	-0.00088182	0.1568	0.107035	FALSE	FALSE	FALSE	ieu-b-4879	12	53323144	0.00327636	472174	0.79	telomere length || id:ieu-b-4879	telomere length	telomere length || ||	TRUE	igd	1.268e-10	12	53323144	NA	0.0282	finn-b-C3_PROSTATE	Malignant neoplasm of prostate || id:finn-b-C3_PROSTATE	TRUE	reported	igd	2	TRUE
rs11651755	T	C	T	C	0.2023	0.00594919	0.6165	0.510964	FALSE	FALSE	FALSE	ieu-b-4879	17	36099840	0.00201315	472174	0.00309999	telomere length || id:ieu-b-4879	telomere length	telomere length || ||	TRUE	igd	6.67268e-22	17	36099840	NA	0.021	finn-b-C3_PROSTATE	Malignant neoplasm of prostate || id:finn-b-C3_PROSTATE	TRUE	reported	igd	2	TRUE
rs11787440	T	C	T	C	-0.1718	-0.00164857	0.1746	0.198717	FALSE	FALSE	FALSE	ieu-b-4879	8	128010274	0.0025049	472174	0.51	telomere length || id:ieu-b-4879	telomere length	telomere length || ||	TRUE	igd	1.06001e-10	8	128010274	NA	0.0266	finn-b-C3_PROSTATE	Malignant neoplasm of prostate || id:finn-b-C3_PROSTATE	TRUE	reported	igd	2	TRUE
rs12270641	A	T	A	T	0.1728	-0.00174965	0.4692	0.496055	FALSE	TRUE	TRUE	ieu-b-4879	11	69012244	0.00201453	472174	0.39	telomere length || id:ieu-b-4879	telomere length	telomere length || ||	TRUE	igd	3.05914e-17	11	69012244	NA	0.0205	finn-b-C3_PROSTATE	Malignant neoplasm of prostate || id:finn-b-C3_PROSTATE	TRUE	reported	igd	2	FALSE
rs16902147	C	T	C	T	0.4505	0.00961984	0.04607	0.033	FALSE	FALSE	FALSE	ieu-b-4879	8	128405072	0.00568148	472174	0.0899995	telomere length || id:ieu-b-4879	telomere length	telomere length || ||	TRUE	igd	3.85834e-19	8	128405072	NA	0.0504	finn-b-C3_PROSTATE	Malignant neoplasm of prostate || id:finn-b-C3_PROSTATE	TRUE	reported	igd	2	TRUE
rs183997311	A	G	A	G	-0.3563	-0.0198667	0.05414	0.005641	FALSE	FALSE	FALSE	ieu-b-4879	2	242420971	0.0135078	472174	0.14	telomere length || id:ieu-b-4879	telomere length	telomere length || ||	TRUE	igd	7.21938e-14	2	242420971	NA	0.0476	finn-b-C3_PROSTATE	Malignant neoplasm of prostate || id:finn-b-C3_PROSTATE	TRUE	reported	igd	2	TRUE
rs2539981	C	T	C	T	0.1322	0.00398618	0.4897	0.549221	FALSE	FALSE	FALSE	ieu-b-4879	2	63104904	0.0020098	472174	0.0470002	telomere length || id:ieu-b-4879	telomere length	telomere length || ||	TRUE	igd	9.05941e-11	2	63104904	NA	0.0204	finn-b-C3_PROSTATE	Malignant neoplasm of prostate || id:finn-b-C3_PROSTATE	TRUE	reported	igd	2	TRUE
rs2811413	A	C	A	C	-0.1326	-0.00170265	0.6465	0.681574	FALSE	FALSE	FALSE	ieu-b-4879	3	127991149	0.00216859	472174	0.43	telomere length || id:ieu-b-4879	telomere length	telomere length || ||	TRUE	igd	5.38096e-10	3	127991149	NA	0.0214	finn-b-C3_PROSTATE	Malignant neoplasm of prostate || id:finn-b-C3_PROSTATE	TRUE	reported	igd	2	TRUE
rs4242384	A	C	A	C	-0.4702	0.00044153	0.8319	0.898086	FALSE	FALSE	FALSE	ieu-b-4879	8	128518554	0.00329951	472174	0.89	telomere length || id:ieu-b-4879	telomere length	telomere length || ||	TRUE	igd	3.434e-63	8	128518554	NA	0.028	finn-b-C3_PROSTATE	Malignant neoplasm of prostate || id:finn-b-C3_PROSTATE	TRUE	reported	igd	2	TRUE
rs453481	A	G	A	G	0.1298	-0.0119156	0.4472	0.52166	FALSE	FALSE	FALSE	ieu-b-4879	20	62230706	0.00202926	472174	4.30002e-09	telomere length || id:ieu-b-4879	telomere length	telomere length || ||	TRUE	igd	3.31002e-10	20	62230706	NA	0.0207	finn-b-C3_PROSTATE	Malignant neoplasm of prostate || id:finn-b-C3_PROSTATE	TRUE	reported	igd	2	TRUE
rs4802297	C	G	C	G	-0.156	-0.00013302	0.5978	0.51332	FALSE	TRUE	TRUE	ieu-b-4879	19	38738130	0.00200357	472174	0.95	telomere length || id:ieu-b-4879	telomere length	telomere length || ||	TRUE	igd	6.78578e-14	19	38738130	NA	0.0208	finn-b-C3_PROSTATE	Malignant neoplasm of prostate || id:finn-b-C3_PROSTATE	TRUE	reported	igd	2	FALSE
rs4871749	T	C	T	C	0.1976	-0.00158609	0.2171	0.211719	FALSE	FALSE	FALSE	ieu-b-4879	8	127897460	0.00244427	472174	0.52	telomere length || id:ieu-b-4879	telomere length	telomere length || ||	TRUE	igd	4.11718e-15	8	127897460	NA	0.0252	finn-b-C3_PROSTATE	Malignant neoplasm of prostate || id:finn-b-C3_PROSTATE	TRUE	reported	igd	2	TRUE
rs62076101	A	G	A	G	0.4581	0.00293384	0.02025	0.021876	FALSE	FALSE	FALSE	ieu-b-4879	17	45882243	0.00684803	472174	0.67	telomere length || id:ieu-b-4879	telomere length	telomere length || ||	TRUE	igd	2.05902e-10	17	45882243	NA	0.0721	finn-b-C3_PROSTATE	Malignant neoplasm of prostate || id:finn-b-C3_PROSTATE	TRUE	reported	igd	2	TRUE
rs62113212	T	C	T	C	-0.2754	-0.00063404	0.06631	0.071352	FALSE	FALSE	FALSE	ieu-b-4879	19	51360840	0.00388855	472174	0.87	telomere length || id:ieu-b-4879	telomere length	telomere length || ||	TRUE	igd	2.11203e-11	19	51360840	NA	0.0411	finn-b-C3_PROSTATE	Malignant neoplasm of prostate || id:finn-b-C3_PROSTATE	TRUE	reported	igd	2	TRUE
rs7126629	A	C	A	C	-0.177	0.00173971	0.7656	0.813518	FALSE	FALSE	FALSE	ieu-b-4879	11	2228952	0.00258177	472174	0.5	telomere length || id:ieu-b-4879	telomere length	telomere length || ||	TRUE	igd	2.80092e-13	11	2228952	NA	0.0242	finn-b-C3_PROSTATE	Malignant neoplasm of prostate || id:finn-b-C3_PROSTATE	TRUE	reported	igd	2	TRUE
rs7449190	C	T	C	T	0.1683	-0.0325096	0.8325	0.860123	FALSE	FALSE	FALSE	ieu-b-4879	5	1297918	0.0029038	472174	4.30031e-29	telomere length || id:ieu-b-4879	telomere length	telomere length || ||	TRUE	igd	9.80596e-10	5	1297918	NA	0.0275	finn-b-C3_PROSTATE	Malignant neoplasm of prostate || id:finn-b-C3_PROSTATE	TRUE	reported	igd	2	TRUE
rs77541621	A	G	A	G	0.8314	0.00050295	0.0244	0.027533	FALSE	FALSE	FALSE	ieu-b-4879	8	128077146	0.00635568	472174	0.94	telomere length || id:ieu-b-4879	telomere length	telomere length || ||	TRUE	igd	3.60911e-32	8	128077146	NA	0.0704	finn-b-C3_PROSTATE	Malignant neoplasm of prostate || id:finn-b-C3_PROSTATE	TRUE	reported	igd	2	TRUE
rs78059576	A	C	C	G	1.6252	-0.00176696	0.004008	0.07177	TRUE	FALSE	FALSE	ieu-b-4879	17	47295009	0.00398853	472174	0.66	telomere length || id:ieu-b-4879	telomere length	telomere length || ||	TRUE	igd	9.6117e-21	17	47295009	NA	0.174	finn-b-C3_PROSTATE	Malignant neoplasm of prostate || id:finn-b-C3_PROSTATE	TRUE	reported	igd	2	FALSE
rs7830220	T	C	T	C	-0.1568	5.888e-05	0.5255	0.597301	FALSE	FALSE	FALSE	ieu-b-4879	8	23499683	0.00204668	472174	0.98	telomere length || id:ieu-b-4879	telomere length	telomere length || ||	TRUE	igd	2.36592e-14	8	23499683	NA	0.0206	finn-b-C3_PROSTATE	Malignant neoplasm of prostate || id:finn-b-C3_PROSTATE	TRUE	reported	igd	2	TRUE
rs78416326	C	G	C	G	-0.1995	0.00751906	0.2138	0.194212	FALSE	TRUE	FALSE	ieu-b-4879	3	170074517	0.00254038	472174	0.00309999	telomere length || id:ieu-b-4879	telomere length	telomere length || ||	TRUE	igd	4.02068e-15	3	170074517	NA	0.0254	finn-b-C3_PROSTATE	Malignant neoplasm of prostate || id:finn-b-C3_PROSTATE	TRUE	reported	igd	2	TRUE
