# Supplementary material for: Mendelian randomization study on the causal relationship between leukocyte telomere length and prostate cancer
Source: PLoS One. 2023 Jun 23;18(6):e0286219. doi: 10.1371/journal.pone.0286219 (PMC10289467; doi:10.1371/journal.pone.0286219)
Supplement: S1 File — (ZIP) [file pone.0286219.s009.zip › Rawdata_Rcode/Raw_data_csv_Files/File7_PCa(cohort3)_LTL.csv]

SNP	effect_allele.exposure	other_allele.exposure	effect_allele.outcome	other_allele.outcome	beta.exposure	beta.outcome	eaf.exposure	eaf.outcome	remove	palindromic	ambiguous	id.outcome	chr	pos	se.outcome	samplesize.outcome	pval.outcome	outcome	originalname.outcome	outcome.deprecated	mr_keep.outcome	data_source.outcome	pos.exposure	chr.exposure	se.exposure	samplesize.exposure	pval.exposure	id.exposure	exposure	mr_keep.exposure	pval_origin.exposure	data_source.exposure	action	mr_keep
rs10486567	A	G	A	G	-0.1465	0.00028472	0.2621	0.239766	FALSE	FALSE	FALSE	ieu-b-4879	7	27976563	0.00235302	472174	0.9	telomere length || id:ieu-b-4879	telomere length	telomere length || ||	TRUE	igd	27976563	7	0.0244	NA	1.884e-09	finn-b-C3_PROSTATE_EXALLC	Malignant neoplasm of prostate (all cancers excluded) || id:finn-b-C3_PROSTATE_EXALLC	TRUE	reported	igd	2	TRUE
rs10743180	T	G	T	G	-0.1779	0.00177699	0.7656	0.813509	FALSE	FALSE	FALSE	ieu-b-4879	11	2229573	0.00258086	472174	0.49	telomere length || id:ieu-b-4879	telomere length	telomere length || ||	TRUE	igd	2229573	11	0.0251	NA	1.48799e-12	finn-b-C3_PROSTATE_EXALLC	Malignant neoplasm of prostate (all cancers excluded) || id:finn-b-C3_PROSTATE_EXALLC	TRUE	reported	igd	2	TRUE
rs10763546	G	C	G	C	0.1614	0.00311963	0.3857	0.471127	FALSE	TRUE	TRUE	ieu-b-4879	10	51536399	0.00201273	472174	0.12	telomere length || id:ieu-b-4879	telomere length	telomere length || ||	TRUE	igd	51536399	10	0.022	NA	1.93687e-13	finn-b-C3_PROSTATE_EXALLC	Malignant neoplasm of prostate (all cancers excluded) || id:finn-b-C3_PROSTATE_EXALLC	TRUE	reported	igd	2	FALSE
rs113094235	C	T	C	T	0.1651	-0.00088182	0.1574	0.107035	FALSE	FALSE	FALSE	ieu-b-4879	12	53323144	0.00327636	472174	0.79	telomere length || id:ieu-b-4879	telomere length	telomere length || ||	TRUE	igd	53323144	12	0.0292	NA	1.502e-08	finn-b-C3_PROSTATE_EXALLC	Malignant neoplasm of prostate (all cancers excluded) || id:finn-b-C3_PROSTATE_EXALLC	TRUE	reported	igd	2	TRUE
rs11651755	T	C	T	C	0.1984	0.00594919	0.6177	0.510964	FALSE	FALSE	FALSE	ieu-b-4879	17	36099840	0.00201315	472174	0.00309999	telomere length || id:ieu-b-4879	telomere length	telomere length || ||	TRUE	igd	36099840	17	0.022	NA	1.62517e-19	finn-b-C3_PROSTATE_EXALLC	Malignant neoplasm of prostate (all cancers excluded) || id:finn-b-C3_PROSTATE_EXALLC	TRUE	reported	igd	2	TRUE
rs11787440	T	C	T	C	-0.1689	-0.00164857	0.1738	0.198717	FALSE	FALSE	FALSE	ieu-b-4879	8	128010274	0.0025049	472174	0.51	telomere length || id:ieu-b-4879	telomere length	telomere length || ||	TRUE	igd	128010274	8	0.0278	NA	1.24099e-09	finn-b-C3_PROSTATE_EXALLC	Malignant neoplasm of prostate (all cancers excluded) || id:finn-b-C3_PROSTATE_EXALLC	TRUE	reported	igd	2	TRUE
rs12270641	A	T	A	T	0.1656	-0.00174965	0.4697	0.496055	FALSE	TRUE	TRUE	ieu-b-4879	11	69012244	0.00201453	472174	0.39	telomere length || id:ieu-b-4879	telomere length	telomere length || ||	TRUE	igd	69012244	11	0.0213	NA	8.25468e-15	finn-b-C3_PROSTATE_EXALLC	Malignant neoplasm of prostate (all cancers excluded) || id:finn-b-C3_PROSTATE_EXALLC	TRUE	reported	igd	2	FALSE
rs16902147	C	T	C	T	0.4852	0.00961984	0.0459	0.033	FALSE	FALSE	FALSE	ieu-b-4879	8	128405072	0.00568148	472174	0.0899995	telomere length || id:ieu-b-4879	telomere length	telomere length || ||	TRUE	igd	128405072	8	0.0523	NA	1.89889e-20	finn-b-C3_PROSTATE_EXALLC	Malignant neoplasm of prostate (all cancers excluded) || id:finn-b-C3_PROSTATE_EXALLC	TRUE	reported	igd	2	TRUE
rs2539981	C	T	C	T	0.1484	0.00398618	0.4901	0.549221	FALSE	FALSE	FALSE	ieu-b-4879	2	63104904	0.0020098	472174	0.0470002	telomere length || id:ieu-b-4879	telomere length	telomere length || ||	TRUE	igd	63104904	2	0.0213	NA	2.93292e-12	finn-b-C3_PROSTATE_EXALLC	Malignant neoplasm of prostate (all cancers excluded) || id:finn-b-C3_PROSTATE_EXALLC	TRUE	reported	igd	2	TRUE
rs2811413	A	C	A	C	-0.1337	-0.00170265	0.6463	0.681574	FALSE	FALSE	FALSE	ieu-b-4879	3	127991149	0.00216859	472174	0.43	telomere length || id:ieu-b-4879	telomere length	telomere length || ||	TRUE	igd	127991149	3	0.0222	NA	1.74799e-09	finn-b-C3_PROSTATE_EXALLC	Malignant neoplasm of prostate (all cancers excluded) || id:finn-b-C3_PROSTATE_EXALLC	TRUE	reported	igd	2	TRUE
rs4242384	A	C	A	C	-0.4776	0.00044153	0.8311	0.898086	FALSE	FALSE	FALSE	ieu-b-4879	8	128518554	0.00329951	472174	0.89	telomere length || id:ieu-b-4879	telomere length	telomere length || ||	TRUE	igd	128518554	8	0.0289	NA	2.41379e-61	finn-b-C3_PROSTATE_EXALLC	Malignant neoplasm of prostate (all cancers excluded) || id:finn-b-C3_PROSTATE_EXALLC	TRUE	reported	igd	2	TRUE
rs453481	A	G	A	G	0.1295	-0.0119156	0.4473	0.52166	FALSE	FALSE	FALSE	ieu-b-4879	20	62230706	0.00202926	472174	4.30002e-09	telomere length || id:ieu-b-4879	telomere length	telomere length || ||	TRUE	igd	62230706	20	0.0215	NA	1.77902e-09	finn-b-C3_PROSTATE_EXALLC	Malignant neoplasm of prostate (all cancers excluded) || id:finn-b-C3_PROSTATE_EXALLC	TRUE	reported	igd	2	TRUE
rs4802297	C	G	C	G	-0.1644	-0.00013302	0.5979	0.51332	FALSE	TRUE	TRUE	ieu-b-4879	19	38738130	0.00200357	472174	0.95	telomere length || id:ieu-b-4879	telomere length	telomere length || ||	TRUE	igd	38738130	19	0.0217	NA	3.69828e-14	finn-b-C3_PROSTATE_EXALLC	Malignant neoplasm of prostate (all cancers excluded) || id:finn-b-C3_PROSTATE_EXALLC	TRUE	reported	igd	2	FALSE
rs4871749	T	C	T	C	0.1869	-0.00158609	0.2181	0.211719	FALSE	FALSE	FALSE	ieu-b-4879	8	127897460	0.00244427	472174	0.52	telomere length || id:ieu-b-4879	telomere length	telomere length || ||	TRUE	igd	127897460	8	0.026	NA	6.45208e-13	finn-b-C3_PROSTATE_EXALLC	Malignant neoplasm of prostate (all cancers excluded) || id:finn-b-C3_PROSTATE_EXALLC	TRUE	reported	igd	2	TRUE
rs62076101	A	G	A	G	0.4856	0.00293384	0.02024	0.021876	FALSE	FALSE	FALSE	ieu-b-4879	17	45882243	0.00684803	472174	0.67	telomere length || id:ieu-b-4879	telomere length	telomere length || ||	TRUE	igd	45882243	17	0.0747	NA	8.19408e-11	finn-b-C3_PROSTATE_EXALLC	Malignant neoplasm of prostate (all cancers excluded) || id:finn-b-C3_PROSTATE_EXALLC	TRUE	reported	igd	2	TRUE
rs62113212	T	C	T	C	-0.2912	-0.00063404	0.06596	0.071352	FALSE	FALSE	FALSE	ieu-b-4879	19	51360840	0.00388855	472174	0.87	telomere length || id:ieu-b-4879	telomere length	telomere length || ||	TRUE	igd	51360840	19	0.043	NA	1.23709e-11	finn-b-C3_PROSTATE_EXALLC	Malignant neoplasm of prostate (all cancers excluded) || id:finn-b-C3_PROSTATE_EXALLC	TRUE	reported	igd	2	TRUE
rs730418	A	T	A	T	0.1201	-0.00202317	0.4099	0.437375	FALSE	TRUE	TRUE	ieu-b-4879	6	21947217	0.00204127	472174	0.32	telomere length || id:ieu-b-4879	telomere length	telomere length || ||	TRUE	igd	21947217	6	0.0218	NA	3.64603e-08	finn-b-C3_PROSTATE_EXALLC	Malignant neoplasm of prostate (all cancers excluded) || id:finn-b-C3_PROSTATE_EXALLC	TRUE	reported	igd	2	FALSE
rs7449190	C	T	C	T	0.1832	-0.0325096	0.8329	0.860123	FALSE	FALSE	FALSE	ieu-b-4879	5	1297918	0.0029038	472174	4.30031e-29	telomere length || id:ieu-b-4879	telomere length	telomere length || ||	TRUE	igd	1297918	5	0.0287	NA	1.692e-10	finn-b-C3_PROSTATE_EXALLC	Malignant neoplasm of prostate (all cancers excluded) || id:finn-b-C3_PROSTATE_EXALLC	TRUE	reported	igd	2	TRUE
rs77482050	A	G	A	G	-0.3722	-0.00858885	0.05597	0.005891	FALSE	FALSE	FALSE	ieu-b-4879	2	242139600	0.0130264	472174	0.51	telomere length || id:ieu-b-4879	telomere length	telomere length || ||	TRUE	igd	242139600	2	0.0485	NA	1.60509e-14	finn-b-C3_PROSTATE_EXALLC	Malignant neoplasm of prostate (all cancers excluded) || id:finn-b-C3_PROSTATE_EXALLC	TRUE	reported	igd	2	TRUE
rs77541621	A	G	A	G	0.7807	0.00050295	0.02477	0.027533	FALSE	FALSE	FALSE	ieu-b-4879	8	128077146	0.00635568	472174	0.94	telomere length || id:ieu-b-4879	telomere length	telomere length || ||	TRUE	igd	128077146	8	0.0708	NA	2.66502e-28	finn-b-C3_PROSTATE_EXALLC	Malignant neoplasm of prostate (all cancers excluded) || id:finn-b-C3_PROSTATE_EXALLC	TRUE	reported	igd	2	TRUE
rs78059576	A	C	C	G	1.6815	-0.00176696	0.003997	0.07177	TRUE	FALSE	FALSE	ieu-b-4879	17	47295009	0.00398853	472174	0.66	telomere length || id:ieu-b-4879	telomere length	telomere length || ||	TRUE	igd	47295009	17	0.1771	NA	2.19685e-21	finn-b-C3_PROSTATE_EXALLC	Malignant neoplasm of prostate (all cancers excluded) || id:finn-b-C3_PROSTATE_EXALLC	TRUE	reported	igd	2	FALSE
rs7830220	T	C	T	C	-0.1631	5.888e-05	0.5251	0.597301	FALSE	FALSE	FALSE	ieu-b-4879	8	23499683	0.00204668	472174	0.98	telomere length || id:ieu-b-4879	telomere length	telomere length || ||	TRUE	igd	23499683	8	0.0214	NA	2.43725e-14	finn-b-C3_PROSTATE_EXALLC	Malignant neoplasm of prostate (all cancers excluded) || id:finn-b-C3_PROSTATE_EXALLC	TRUE	reported	igd	2	TRUE
rs78416326	C	G	C	G	-0.1934	0.00751906	0.2127	0.194212	FALSE	TRUE	FALSE	ieu-b-4879	3	170074517	0.00254038	472174	0.00309999	telomere length || id:ieu-b-4879	telomere length	telomere length || ||	TRUE	igd	170074517	3	0.0265	NA	2.71769e-13	finn-b-C3_PROSTATE_EXALLC	Malignant neoplasm of prostate (all cancers excluded) || id:finn-b-C3_PROSTATE_EXALLC	TRUE	reported	igd	2	TRUE
