# Supplementary material for: Mendelian randomization study on the causal relationship between leukocyte telomere length and prostate cancer
Source: PLoS One. 2023 Jun 23;18(6):e0286219. doi: 10.1371/journal.pone.0286219 (PMC10289467; doi:10.1371/journal.pone.0286219)
Supplement: S1 File — (ZIP) [file pone.0286219.s009.zip › Rawdata_Rcode/Raw_data_csv_Files/File8_PCa(cohort4)_LTL.csv]

SNP	effect_allele.exposure	other_allele.exposure	effect_allele.outcome	other_allele.outcome	beta.exposure	beta.outcome	eaf.exposure	eaf.outcome	remove	palindromic	ambiguous	id.outcome	chr	pos	se.outcome	samplesize.outcome	pval.outcome	outcome	originalname.outcome	outcome.deprecated	mr_keep.outcome	data_source.outcome	chr.exposure	pos.exposure	se.exposure	pval.exposure	samplesize.exposure	id.exposure	exposure	mr_keep.exposure	pval_origin.exposure	data_source.exposure	action	mr_keep
rs10007915	G	C	G	C	-0.1202	0.00048269	0.4093	0.389654	FALSE	TRUE	FALSE	ieu-b-4879	4	106065308	0.00206333	472174	0.82	telomere length || id:ieu-b-4879	telomere length	telomere length || ||	TRUE	igd	4	106065308	0.0081	8.2737e-50	140254	ieu-b-85	Prostate cancer || id:ieu-b-85	TRUE	reported	igd	2	TRUE
rs1004030	C	T	C	T	-0.0462	-1.859e-05	0.4156	0.422808	FALSE	FALSE	FALSE	ieu-b-4879	14	23305649	0.00202853	472174	0.99	telomere length || id:ieu-b-4879	telomere length	telomere length || ||	TRUE	igd	14	23305649	0.0082	1.54899e-08	140254	ieu-b-85	Prostate cancer || id:ieu-b-85	TRUE	reported	igd	2	TRUE
rs1004934	C	G	C	G	0.0572	0.00020485	0.3874	0.37949	FALSE	TRUE	FALSE	ieu-b-4879	10	122796182	0.00206742	472174	0.92	telomere length || id:ieu-b-4879	telomere length	telomere length || ||	TRUE	igd	10	122796182	0.0081	1.39316e-12	140254	ieu-b-85	Prostate cancer || id:ieu-b-85	TRUE	reported	igd	2	TRUE
rs10122495	A	T	A	T	-0.0501	-0.00838437	0.704	0.716763	FALSE	TRUE	FALSE	ieu-b-4879	9	34049779	0.00223891	472174	0.000179999	telomere length || id:ieu-b-4879	telomere length	telomere length || ||	TRUE	igd	9	34049779	0.0088	1.33601e-08	140254	ieu-b-85	Prostate cancer || id:ieu-b-85	TRUE	reported	igd	2	TRUE
rs10127983	T	C	T	C	0.0631	0.00611108	0.3117	0.297631	FALSE	FALSE	FALSE	ieu-b-4879	1	153923276	0.00218742	472174	0.00519996	telomere length || id:ieu-b-4879	telomere length	telomere length || ||	TRUE	igd	1	153923276	0.0085	1.01601e-13	140254	ieu-b-85	Prostate cancer || id:ieu-b-85	TRUE	reported	igd	2	TRUE
rs1038822	C	T	C	T	-0.0809	0.00330082	0.6877	0.703457	FALSE	FALSE	FALSE	ieu-b-4879	2	43738173	0.00220634	472174	0.13	telomere length || id:ieu-b-4879	telomere length	telomere length || ||	TRUE	igd	2	43738173	0.0085	1.47911e-21	140254	ieu-b-85	Prostate cancer || id:ieu-b-85	TRUE	reported	igd	2	TRUE
rs10460109	C	T	C	T	-0.0441	-0.00039696	0.5857	0.589345	FALSE	FALSE	FALSE	ieu-b-4879	18	73036165	0.00203945	472174	0.85	telomere length || id:ieu-b-4879	telomere length	telomere length || ||	TRUE	igd	18	73036165	0.008	3.48297e-08	140254	ieu-b-85	Prostate cancer || id:ieu-b-85	TRUE	reported	igd	2	TRUE
rs1048019	G	A	G	A	-0.0569	-0.00204828	0.2849	0.283704	FALSE	FALSE	FALSE	ieu-b-4879	6	160147630	0.00221846	472174	0.36	telomere length || id:ieu-b-4879	telomere length	telomere length || ||	TRUE	igd	6	160147630	0.0091	3.21899e-10	140254	ieu-b-85	Prostate cancer || id:ieu-b-85	TRUE	reported	igd	2	TRUE
rs1048169	C	T	C	T	0.0609	0.00420302	0.379	0.394624	FALSE	FALSE	FALSE	ieu-b-4879	9	19055965	0.00205375	472174	0.0409996	telomere length || id:ieu-b-4879	telomere length	telomere length || ||	TRUE	igd	9	19055965	0.0081	6.52529e-14	140254	ieu-b-85	Prostate cancer || id:ieu-b-85	TRUE	reported	igd	2	TRUE
rs10486567	A	G	A	G	-0.1335	0.00028472	0.2373	0.239766	FALSE	FALSE	FALSE	ieu-b-4879	7	27976563	0.00235302	472174	0.9	telomere length || id:ieu-b-4879	telomere length	telomere length || ||	TRUE	igd	7	27976563	0.0094	2.03704e-45	140254	ieu-b-85	Prostate cancer || id:ieu-b-85	TRUE	reported	igd	2	TRUE
rs10774740	T	G	T	G	-0.0741	-0.00072348	0.3844	0.373328	FALSE	FALSE	FALSE	ieu-b-4879	12	114666202	0.00208018	472174	0.73	telomere length || id:ieu-b-4879	telomere length	telomere length || ||	TRUE	igd	12	114666202	0.0082	1.62592e-19	140254	ieu-b-85	Prostate cancer || id:ieu-b-85	TRUE	reported	igd	2	TRUE
rs10793821	T	C	T	C	0.0527	0.00768225	0.5795	0.56566	FALSE	FALSE	FALSE	ieu-b-4879	5	133836209	0.00203186	472174	0.00016	telomere length || id:ieu-b-4879	telomere length	telomere length || ||	TRUE	igd	5	133836209	0.008	5.4275e-11	140254	ieu-b-85	Prostate cancer || id:ieu-b-85	TRUE	reported	igd	2	TRUE
rs10845938	G	A	G	A	0.0572	-0.00019968	0.5541	0.543456	FALSE	FALSE	FALSE	ieu-b-4879	12	14416918	0.00202459	472174	0.92	telomere length || id:ieu-b-4879	telomere length	telomere length || ||	TRUE	igd	12	14416918	0.008	9.80393e-13	140254	ieu-b-85	Prostate cancer || id:ieu-b-85	TRUE	reported	igd	2	TRUE
rs10870546	G	A	G	A	-0.0531	-0.0108953	0.7122	0.714868	FALSE	FALSE	FALSE	ieu-b-4879	12	133054609	0.00223137	472174	1e-06	telomere length || id:ieu-b-4879	telomere length	telomere length || ||	TRUE	igd	12	133054609	0.0089	2.86999e-09	140254	ieu-b-85	Prostate cancer || id:ieu-b-85	TRUE	reported	igd	2	TRUE
rs10947980	G	A	G	A	0.0834	-0.0003332	0.2634	0.262356	FALSE	FALSE	FALSE	ieu-b-4879	6	41525739	0.00227649	472174	0.88	telomere length || id:ieu-b-4879	telomere length	telomere length || ||	TRUE	igd	6	41525739	0.0089	8.78011e-21	140254	ieu-b-85	Prostate cancer || id:ieu-b-85	TRUE	reported	igd	2	TRUE
rs10993994	C	T	C	T	-0.2075	-0.00398827	0.617	0.598115	FALSE	FALSE	FALSE	ieu-b-4879	10	51549496	0.0020428	472174	0.051	telomere length || id:ieu-b-4879	telomere length	telomere length || ||	TRUE	igd	10	51549496	0.008	2.29087e-147	140254	ieu-b-85	Prostate cancer || id:ieu-b-85	TRUE	reported	igd	2	TRUE
rs11135766	T	C	T	C	-0.1291	-0.00058955	0.5736	0.57659	FALSE	FALSE	FALSE	ieu-b-4879	8	23533623	0.00203371	472174	0.77	telomere length || id:ieu-b-4879	telomere length	telomere length || ||	TRUE	igd	8	23533623	0.008	5.09214e-59	140254	ieu-b-85	Prostate cancer || id:ieu-b-85	TRUE	reported	igd	2	TRUE
rs11135910	T	C	T	C	0.0782	0.0010973	0.1529	0.164772	FALSE	FALSE	FALSE	ieu-b-4879	8	25892142	0.00270218	472174	0.68	telomere length || id:ieu-b-4879	telomere length	telomere length || ||	TRUE	igd	8	25892142	0.011	9.1939e-13	140254	ieu-b-85	Prostate cancer || id:ieu-b-85	TRUE	reported	igd	2	TRUE
rs11214775	A	G	A	G	-0.071	-0.00726184	0.2915	0.282834	FALSE	FALSE	FALSE	ieu-b-4879	11	113807181	0.00222813	472174	0.00109999	telomere length || id:ieu-b-4879	telomere length	telomere length || ||	TRUE	igd	11	113807181	0.009	3.92826e-15	140254	ieu-b-85	Prostate cancer || id:ieu-b-85	TRUE	reported	igd	2	TRUE
rs11263763	A	G	A	G	0.2033	0.00501142	0.5292	0.526318	FALSE	FALSE	FALSE	ieu-b-4879	17	36103565	0.0020194	472174	0.0129999	telomere length || id:ieu-b-4879	telomere length	telomere length || ||	TRUE	igd	17	36103565	0.008	3.06196e-141	140254	ieu-b-85	Prostate cancer || id:ieu-b-85	TRUE	reported	igd	2	TRUE
rs113577745	G	C	G	C	0.0784	-0.00228709	0.098	0.100458	FALSE	TRUE	FALSE	ieu-b-4879	2	10135681	0.00331929	472174	0.49	telomere length || id:ieu-b-4879	telomere length	telomere length || ||	TRUE	igd	2	10135681	0.0131	2.08901e-09	140254	ieu-b-85	Prostate cancer || id:ieu-b-85	TRUE	reported	igd	2	TRUE
rs11629412	C	G	C	G	0.0573	-0.00233384	0.5821	0.591748	FALSE	TRUE	FALSE	ieu-b-4879	14	37138294	0.00206134	472174	0.26	telomere length || id:ieu-b-4879	telomere length	telomere length || ||	TRUE	igd	14	37138294	0.0082	2.33884e-12	140254	ieu-b-85	Prostate cancer || id:ieu-b-85	TRUE	reported	igd	2	TRUE
rs11666569	T	C	T	C	-0.0516	-0.00119997	0.2867	0.294548	FALSE	FALSE	FALSE	ieu-b-4879	19	17214073	0.00219646	472174	0.58	telomere length || id:ieu-b-4879	telomere length	telomere length || ||	TRUE	igd	19	17214073	0.009	8.16808e-09	140254	ieu-b-85	Prostate cancer || id:ieu-b-85	TRUE	reported	igd	2	TRUE
rs11691517	G	T	G	T	-0.0635	0.00423465	0.2589	0.246471	FALSE	FALSE	FALSE	ieu-b-4879	2	111893096	0.00232445	472174	0.0680002	telomere length || id:ieu-b-4879	telomere length	telomere length || ||	TRUE	igd	2	111893096	0.0091	3.51075e-12	140254	ieu-b-85	Prostate cancer || id:ieu-b-85	TRUE	reported	igd	2	TRUE
rs1182	A	C	A	C	0.0581	0.0030003	0.2198	0.21709	FALSE	FALSE	FALSE	ieu-b-4879	9	132576060	0.00242613	472174	0.22	telomere length || id:ieu-b-4879	telomere length	telomere length || ||	TRUE	igd	9	132576060	0.0095	1.102e-09	140254	ieu-b-85	Prostate cancer || id:ieu-b-85	TRUE	reported	igd	2	TRUE
rs11863709	T	C	T	C	-0.1481	0.00177096	0.0403	0.037598	FALSE	FALSE	FALSE	ieu-b-4879	16	57654576	0.00532201	472174	0.74	telomere length || id:ieu-b-4879	telomere length	telomere length || ||	TRUE	igd	16	57654576	0.022	1.78197e-11	140254	ieu-b-85	Prostate cancer || id:ieu-b-85	TRUE	reported	igd	2	TRUE
rs11986220	T	A	T	A	-0.355	0.00071887	0.8953	0.900719	FALSE	TRUE	FALSE	ieu-b-4879	8	128531689	0.00334369	472174	0.83	telomere length || id:ieu-b-4879	telomere length	telomere length || ||	TRUE	igd	8	128531689	0.0122	1.09901e-187	140254	ieu-b-85	Prostate cancer || id:ieu-b-85	TRUE	reported	igd	2	TRUE
rs12004058	G	C	G	C	-0.0481	-0.00218733	0.312	0.306337	FALSE	TRUE	FALSE	ieu-b-4879	9	18564470	0.00218695	472174	0.32	telomere length || id:ieu-b-4879	telomere length	telomere length || ||	TRUE	igd	9	18564470	0.0086	2.35798e-08	140254	ieu-b-85	Prostate cancer || id:ieu-b-85	TRUE	reported	igd	2	TRUE
rs12139208	C	T	C	T	-0.0458	0.0022413	0.6286	0.608905	FALSE	FALSE	FALSE	ieu-b-4879	1	88213014	0.00206516	472174	0.28	telomere length || id:ieu-b-4879	telomere length	telomere length || ||	TRUE	igd	1	88213014	0.0082	2.57899e-08	140254	ieu-b-85	Prostate cancer || id:ieu-b-85	TRUE	reported	igd	2	TRUE
rs12285347	C	T	C	T	-0.0745	-0.00372158	0.4507	0.452629	FALSE	FALSE	FALSE	ieu-b-4879	11	102396607	0.00200782	472174	0.064	telomere length || id:ieu-b-4879	telomere length	telomere length || ||	TRUE	igd	11	102396607	0.0082	1.17193e-19	140254	ieu-b-85	Prostate cancer || id:ieu-b-85	TRUE	reported	igd	2	TRUE
rs12419854	T	A	T	A	0.0608	0.00043649	0.1622	0.131274	FALSE	TRUE	FALSE	ieu-b-4879	11	68886460	0.00298803	472174	0.88	telomere length || id:ieu-b-4879	telomere length	telomere length || ||	TRUE	igd	11	68886460	0.0108	1.85699e-08	140254	ieu-b-85	Prostate cancer || id:ieu-b-85	TRUE	reported	igd	2	TRUE
rs12510147	A	G	A	G	-0.0888	0.00121593	0.3115	0.310796	FALSE	FALSE	FALSE	ieu-b-4879	4	95521863	0.00216331	472174	0.57	telomere length || id:ieu-b-4879	telomere length	telomere length || ||	TRUE	igd	4	95521863	0.0086	4.3401e-25	140254	ieu-b-85	Prostate cancer || id:ieu-b-85	TRUE	reported	igd	2	TRUE
rs12570611	C	G	C	G	-0.0699	0.00088409	0.3242	0.311736	FALSE	TRUE	FALSE	ieu-b-4879	10	104421679	0.00215805	472174	0.68	telomere length || id:ieu-b-4879	telomere length	telomere length || ||	TRUE	igd	10	104421679	0.0085	2.53805e-16	140254	ieu-b-85	Prostate cancer || id:ieu-b-85	TRUE	reported	igd	2	TRUE
rs12610267	G	A	G	A	-0.0966	-0.00015635	0.5103	0.514262	FALSE	FALSE	FALSE	ieu-b-4879	19	38744733	0.00200474	472174	0.94	telomere length || id:ieu-b-4879	telomere length	telomere length || ||	TRUE	igd	19	38744733	0.0079	4.86743e-34	140254	ieu-b-85	Prostate cancer || id:ieu-b-85	TRUE	reported	igd	2	TRUE
rs12629813	T	C	T	C	-0.0851	-0.00297925	0.4371	0.42516	FALSE	FALSE	FALSE	ieu-b-4879	3	113284149	0.00202018	472174	0.14	telomere length || id:ieu-b-4879	telomere length	telomere length || ||	TRUE	igd	3	113284149	0.008	1.98381e-26	140254	ieu-b-85	Prostate cancer || id:ieu-b-85	TRUE	reported	igd	2	TRUE
rs12665339	G	A	G	A	0.0615	0.0113667	0.1674	0.145022	FALSE	FALSE	FALSE	ieu-b-4879	6	30601232	0.0028519	472174	6.69993e-05	telomere length || id:ieu-b-4879	telomere length	telomere length || ||	TRUE	igd	6	30601232	0.0106	5.55699e-09	140254	ieu-b-85	Prostate cancer || id:ieu-b-85	TRUE	reported	igd	2	TRUE
rs12795301	A	C	A	C	0.2201	-0.00075898	0.1586	0.165518	FALSE	FALSE	FALSE	ieu-b-4879	11	68992285	0.00268888	472174	0.780001	telomere length || id:ieu-b-4879	telomere length	telomere length || ||	TRUE	igd	11	68992285	0.0105	3.06973e-98	140254	ieu-b-85	Prostate cancer || id:ieu-b-85	TRUE	reported	igd	2	TRUE
rs1283104	G	C	G	C	0.047	-0.0004542	0.3788	0.380526	FALSE	TRUE	FALSE	ieu-b-4879	3	106962521	0.00205871	472174	0.83	telomere length || id:ieu-b-4879	telomere length	telomere length || ||	TRUE	igd	3	106962521	0.0082	8.8111e-09	140254	ieu-b-85	Prostate cancer || id:ieu-b-85	TRUE	reported	igd	2	TRUE
rs12956892	T	G	T	G	0.0498	-0.00161073	0.3021	0.304205	FALSE	FALSE	FALSE	ieu-b-4879	18	56746315	0.00217425	472174	0.46	telomere length || id:ieu-b-4879	telomere length	telomere length || ||	TRUE	igd	18	56746315	0.0086	7.68405e-09	140254	ieu-b-85	Prostate cancer || id:ieu-b-85	TRUE	reported	igd	2	TRUE
rs13174377	G	A	G	A	0.1432	0.00334315	0.04	0.039055	FALSE	FALSE	FALSE	ieu-b-4879	5	1543918	0.00515564	472174	0.52	telomere length || id:ieu-b-4879	telomere length	telomere length || ||	TRUE	igd	5	1543918	0.021	8.7438e-12	140254	ieu-b-85	Prostate cancer || id:ieu-b-85	TRUE	reported	igd	2	TRUE
rs13332673	T	G	T	G	0.2246	0.0009546	0.0129	0.014503	FALSE	FALSE	FALSE	ieu-b-4879	16	89940386	0.00851397	472174	0.91	telomere length || id:ieu-b-4879	telomere length	telomere length || ||	TRUE	igd	16	89940386	0.0394	1.17601e-08	140254	ieu-b-85	Prostate cancer || id:ieu-b-85	TRUE	reported	igd	2	TRUE
rs1482680	A	G	A	G	-0.0501	-0.00288814	0.6667	0.65805	FALSE	FALSE	FALSE	ieu-b-4879	5	44392142	0.00214746	472174	0.18	telomere length || id:ieu-b-4879	telomere length	telomere length || ||	TRUE	igd	5	44392142	0.0085	3.58303e-09	140254	ieu-b-85	Prostate cancer || id:ieu-b-85	TRUE	reported	igd	2	TRUE
rs1634741	C	T	C	T	-0.0718	-0.0186753	0.288	0.276658	FALSE	FALSE	FALSE	ieu-b-4879	6	31283886	0.00236995	472174	3.29989e-15	telomere length || id:ieu-b-4879	telomere length	telomere length || ||	TRUE	igd	6	31283886	0.0092	7.42335e-15	140254	ieu-b-85	Prostate cancer || id:ieu-b-85	TRUE	reported	igd	2	TRUE
rs16958674	T	C	T	C	-0.0533	-0.00308581	0.2385	0.223412	FALSE	FALSE	FALSE	ieu-b-4879	16	57693055	0.00241388	472174	0.2	telomere length || id:ieu-b-4879	telomere length	telomere length || ||	TRUE	igd	16	57693055	0.0094	1.274e-08	140254	ieu-b-85	Prostate cancer || id:ieu-b-85	TRUE	reported	igd	2	TRUE
rs17023964	C	G	C	G	-0.1131	0.00293822	0.4913	0.481179	FALSE	TRUE	TRUE	ieu-b-4879	3	87185759	0.00200789	472174	0.14	telomere length || id:ieu-b-4879	telomere length	telomere length || ||	TRUE	igd	3	87185759	0.0079	3.08106e-46	140254	ieu-b-85	Prostate cancer || id:ieu-b-85	TRUE	reported	igd	2	FALSE
rs17369534	C	G	C	G	-0.0873	-0.00601444	0.1047	0.101438	FALSE	TRUE	FALSE	ieu-b-4879	3	152064639	0.00330206	472174	0.0690001	telomere length || id:ieu-b-4879	telomere length	telomere length || ||	TRUE	igd	3	152064639	0.0134	6.51478e-11	140254	ieu-b-85	Prostate cancer || id:ieu-b-85	TRUE	reported	igd	2	TRUE
rs17599629	G	A	G	A	0.0654	-0.00259831	0.2181	0.225032	FALSE	FALSE	FALSE	ieu-b-4879	1	150658287	0.00239612	472174	0.28	telomere length || id:ieu-b-4879	telomere length	telomere length || ||	TRUE	igd	1	150658287	0.0096	9.87188e-12	140254	ieu-b-85	Prostate cancer || id:ieu-b-85	TRUE	reported	igd	2	TRUE
rs17621345	C	A	C	A	-0.0715	-0.00592491	0.2587	0.252189	FALSE	FALSE	FALSE	ieu-b-4879	7	40875192	0.00232853	472174	0.0109999	telomere length || id:ieu-b-4879	telomere length	telomere length || ||	TRUE	igd	7	40875192	0.0095	6.72048e-14	140254	ieu-b-85	Prostate cancer || id:ieu-b-85	TRUE	reported	igd	2	TRUE
rs17749618	G	A	G	A	-0.0609	-0.00093873	0.324	0.312901	FALSE	FALSE	FALSE	ieu-b-4879	11	76251818	0.00215668	472174	0.66	telomere length || id:ieu-b-4879	telomere length	telomere length || ||	TRUE	igd	11	76251818	0.0085	7.47997e-13	140254	ieu-b-85	Prostate cancer || id:ieu-b-85	TRUE	reported	igd	2	TRUE
rs17804499	C	G	C	G	-0.1542	-0.00298273	0.0534	0.056284	FALSE	TRUE	FALSE	ieu-b-4879	4	74442349	0.00433542	472174	0.49	telomere length || id:ieu-b-4879	telomere length	telomere length || ||	TRUE	igd	4	74442349	0.0192	9.15166e-16	140254	ieu-b-85	Prostate cancer || id:ieu-b-85	TRUE	reported	igd	2	TRUE
rs1800057	G	C	G	C	0.15	-0.0902324	0.0234	0.025935	FALSE	TRUE	FALSE	ieu-b-4879	11	108143456	0.00628428	472174	9.3994e-47	telomere length || id:ieu-b-4879	telomere length	telomere length || ||	TRUE	igd	11	108143456	0.026	8.14892e-09	140254	ieu-b-85	Prostate cancer || id:ieu-b-85	TRUE	reported	igd	2	TRUE
rs1881502	C	T	C	T	-0.0581	-0.00165728	0.8097	0.809907	FALSE	FALSE	FALSE	ieu-b-4879	11	1507512	0.00254445	472174	0.51	telomere length || id:ieu-b-4879	telomere length	telomere length || ||	TRUE	igd	11	1507512	0.0101	7.42198e-09	140254	ieu-b-85	Prostate cancer || id:ieu-b-85	TRUE	reported	igd	2	TRUE
rs1935581	T	C	T	C	-0.0477	-0.00526553	0.3728	0.372405	FALSE	FALSE	FALSE	ieu-b-4879	10	90195149	0.00209493	472174	0.012	telomere length || id:ieu-b-4879	telomere length	telomere length || ||	TRUE	igd	10	90195149	0.0082	6.54501e-09	140254	ieu-b-85	Prostate cancer || id:ieu-b-85	TRUE	reported	igd	2	TRUE
rs1978060	G	A	G	A	0.0568	-0.00223239	0.6127	0.61173	FALSE	FALSE	FALSE	ieu-b-4879	22	19749525	0.00208919	472174	0.29	telomere length || id:ieu-b-4879	telomere length	telomere length || ||	TRUE	igd	22	19749525	0.0083	8.54083e-12	140254	ieu-b-85	Prostate cancer || id:ieu-b-85	TRUE	reported	igd	2	TRUE
rs2007886	C	T	C	T	-0.0979	-0.00419114	0.1065	0.121478	FALSE	FALSE	FALSE	ieu-b-4879	22	43502152	0.00312121	472174	0.18	telomere length || id:ieu-b-4879	telomere length	telomere length || ||	TRUE	igd	22	43502152	0.0135	4.57826e-13	140254	ieu-b-85	Prostate cancer || id:ieu-b-85	TRUE	reported	igd	2	TRUE
rs2018336	C	T	C	T	-0.0679	5.478e-05	0.2206	0.224743	FALSE	FALSE	FALSE	ieu-b-4879	6	11217897	0.00240771	472174	0.98	telomere length || id:ieu-b-4879	telomere length	telomere length || ||	TRUE	igd	6	11217897	0.0096	1.9059e-12	140254	ieu-b-85	Prostate cancer || id:ieu-b-85	TRUE	reported	igd	2	TRUE
rs2028900	T	C	T	C	-0.082	0.00484285	0.4418	0.451711	FALSE	FALSE	FALSE	ieu-b-4879	2	85767735	0.00201246	472174	0.016	telomere length || id:ieu-b-4879	telomere length	telomere length || ||	TRUE	igd	2	85767735	0.008	6.67421e-25	140254	ieu-b-85	Prostate cancer || id:ieu-b-85	TRUE	reported	igd	2	TRUE
rs2189681	C	G	C	G	-0.0447	-0.00025083	0.4076	0.404161	FALSE	TRUE	FALSE	ieu-b-4879	17	56474906	0.00204582	472174	0.9	telomere length || id:ieu-b-4879	telomere length	telomere length || ||	TRUE	igd	17	56474906	0.0081	3.33903e-08	140254	ieu-b-85	Prostate cancer || id:ieu-b-85	TRUE	reported	igd	2	TRUE
rs2191139	C	T	C	T	0.0875	0.00285738	0.7474	0.747316	FALSE	FALSE	FALSE	ieu-b-4879	19	42001210	0.00236748	472174	0.23	telomere length || id:ieu-b-4879	telomere length	telomere length || ||	TRUE	igd	19	42001210	0.0093	3.25162e-21	140254	ieu-b-85	Prostate cancer || id:ieu-b-85	TRUE	reported	igd	2	TRUE
rs2242652	A	G	A	G	-0.1598	0.039035	0.2054	0.193002	FALSE	FALSE	FALSE	ieu-b-4879	5	1280028	0.0025562	472174	1.20005e-52	telomere length || id:ieu-b-4879	telomere length	telomere length || ||	TRUE	igd	5	1280028	0.0105	3.46019e-52	140254	ieu-b-85	Prostate cancer || id:ieu-b-85	TRUE	reported	igd	2	TRUE
rs2256814	A	G	A	G	-0.0958	0.0185371	0.1904	0.197832	FALSE	FALSE	FALSE	ieu-b-4879	20	62373983	0.00252129	472174	1.9002e-13	telomere length || id:ieu-b-4879	telomere length	telomere length || ||	TRUE	igd	20	62373983	0.0106	1.40185e-19	140254	ieu-b-85	Prostate cancer || id:ieu-b-85	TRUE	reported	igd	2	TRUE
rs28441558	C	T	C	T	0.1507	0.0131499	0.0548	0.057371	FALSE	FALSE	FALSE	ieu-b-4879	17	7803118	0.0043134	472174	0.00230001	telomere length || id:ieu-b-4879	telomere length	telomere length || ||	TRUE	igd	17	7803118	0.0182	1.01601e-16	140254	ieu-b-85	Prostate cancer || id:ieu-b-85	TRUE	reported	igd	2	TRUE
rs28485589	G	A	G	A	-0.2441	0.00128227	0.0608	0.065861	FALSE	FALSE	FALSE	ieu-b-4879	2	173303031	0.00407195	472174	0.75	telomere length || id:ieu-b-4879	telomere length	telomere length || ||	TRUE	igd	2	173303031	0.0176	1.10688e-43	140254	ieu-b-85	Prostate cancer || id:ieu-b-85	TRUE	reported	igd	2	TRUE
rs2928681	A	C	A	C	-0.0553	-0.00230098	0.5887	0.575139	FALSE	FALSE	FALSE	ieu-b-4879	8	23437981	0.00202823	472174	0.26	telomere length || id:ieu-b-4879	telomere length	telomere length || ||	TRUE	igd	8	23437981	0.008	5.37527e-12	140254	ieu-b-85	Prostate cancer || id:ieu-b-85	TRUE	reported	igd	2	TRUE
rs3131785	G	C	G	C	-0.0552	-0.0110806	0.5194	0.536677	FALSE	TRUE	TRUE	ieu-b-4879	6	30901895	0.00200955	472174	3.50002e-08	telomere length || id:ieu-b-4879	telomere length	telomere length || ||	TRUE	igd	6	30901895	0.008	4.27169e-12	140254	ieu-b-85	Prostate cancer || id:ieu-b-85	TRUE	reported	igd	2	FALSE
rs339351	A	C	A	C	-0.0843	0.00168007	0.3052	0.306147	FALSE	FALSE	FALSE	ieu-b-4879	6	117200434	0.00217007	472174	0.44	telomere length || id:ieu-b-4879	telomere length	telomere length || ||	TRUE	igd	6	117200434	0.0087	2.89601e-22	140254	ieu-b-85	Prostate cancer || id:ieu-b-85	TRUE	reported	igd	2	TRUE
rs33984059	G	A	G	A	-0.1761	-0.00503646	0.0225	0.025746	FALSE	FALSE	FALSE	ieu-b-4879	15	56385868	0.0063075	472174	0.42	telomere length || id:ieu-b-4879	telomere length	telomere length || ||	TRUE	igd	15	56385868	0.0308	1.102e-08	140254	ieu-b-85	Prostate cancer || id:ieu-b-85	TRUE	reported	igd	2	TRUE
rs34487581	A	G	A	G	0.0775	-0.00685378	0.1585	0.168723	FALSE	FALSE	FALSE	ieu-b-4879	10	897201	0.00267286	472174	0.01	telomere length || id:ieu-b-4879	telomere length	telomere length || ||	TRUE	igd	10	897201	0.0109	9.34329e-13	140254	ieu-b-85	Prostate cancer || id:ieu-b-85	TRUE	reported	igd	2	TRUE
rs34925593	C	T	C	T	0.0466	-0.00024808	0.4817	0.471456	FALSE	FALSE	FALSE	ieu-b-4879	2	174234547	0.00200642	472174	0.9	telomere length || id:ieu-b-4879	telomere length	telomere length || ||	TRUE	igd	2	174234547	0.0084	2.82299e-08	140254	ieu-b-85	Prostate cancer || id:ieu-b-85	TRUE	reported	igd	2	TRUE
rs35355140	A	C	A	C	-0.0854	-0.014582	0.0781	0.067115	FALSE	FALSE	FALSE	ieu-b-4879	7	27204732	0.00399603	472174	0.000259998	telomere length || id:ieu-b-4879	telomere length	telomere length || ||	TRUE	igd	7	27204732	0.0155	3.33096e-08	140254	ieu-b-85	Prostate cancer || id:ieu-b-85	TRUE	reported	igd	2	TRUE
rs35644221	A	G	A	G	-0.0604	0.00345505	0.3192	0.298055	FALSE	FALSE	FALSE	ieu-b-4879	12	90227779	0.0021983	472174	0.12	telomere length || id:ieu-b-4879	telomere length	telomere length || ||	TRUE	igd	12	90227779	0.0088	8.13954e-12	140254	ieu-b-85	Prostate cancer || id:ieu-b-85	TRUE	reported	igd	2	TRUE
rs4711748	C	T	C	T	-0.0521	0.00345307	0.7746	0.763288	FALSE	FALSE	FALSE	ieu-b-4879	6	43694598	0.00237905	472174	0.15	telomere length || id:ieu-b-4879	telomere length	telomere length || ||	TRUE	igd	6	43694598	0.0094	3.36101e-08	140254	ieu-b-85	Prostate cancer || id:ieu-b-85	TRUE	reported	igd	2	TRUE
rs4795643	A	C	A	C	-0.0618	0.00099239	0.2287	0.219219	FALSE	FALSE	FALSE	ieu-b-4879	17	30092614	0.00243371	472174	0.68	telomere length || id:ieu-b-4879	telomere length	telomere length || ||	TRUE	igd	17	30092614	0.0103	1.639e-09	140254	ieu-b-85	Prostate cancer || id:ieu-b-85	TRUE	reported	igd	2	TRUE
rs4889467	T	C	T	C	-0.0463	-0.0261177	0.6506	0.639987	FALSE	FALSE	FALSE	ieu-b-4879	16	82169385	0.00208916	472174	7.29962e-36	telomere length || id:ieu-b-4879	telomere length	telomere length || ||	TRUE	igd	16	82169385	0.0082	1.91399e-08	140254	ieu-b-85	Prostate cancer || id:ieu-b-85	TRUE	reported	igd	2	TRUE
rs4924487	C	G	C	G	0.0622	0.00386707	0.8359	0.83999	FALSE	TRUE	FALSE	ieu-b-4879	15	40922915	0.00274526	472174	0.16	telomere length || id:ieu-b-4879	telomere length	telomere length || ||	TRUE	igd	15	40922915	0.0109	1.32099e-08	140254	ieu-b-85	Prostate cancer || id:ieu-b-85	TRUE	reported	igd	2	TRUE
rs4962419	A	G	A	G	0.0598	-0.00354146	0.2664	0.286132	FALSE	FALSE	FALSE	ieu-b-4879	10	126697114	0.00221108	472174	0.11	telomere length || id:ieu-b-4879	telomere length	telomere length || ||	TRUE	igd	10	126697114	0.0089	1.61808e-11	140254	ieu-b-85	Prostate cancer || id:ieu-b-85	TRUE	reported	igd	2	TRUE
rs4976790	T	G	T	G	0.0737	-0.00095206	0.1131	0.122073	FALSE	FALSE	FALSE	ieu-b-4879	5	177968915	0.00307286	472174	0.760001	telomere length || id:ieu-b-4879	telomere length	telomere length || ||	TRUE	igd	5	177968915	0.0127	6.73194e-09	140254	ieu-b-85	Prostate cancer || id:ieu-b-85	TRUE	reported	igd	2	TRUE
rs56103503	T	C	T	C	0.0652	0.00261693	0.3876	0.384634	FALSE	FALSE	FALSE	ieu-b-4879	1	154980351	0.00210585	472174	0.21	telomere length || id:ieu-b-4879	telomere length	telomere length || ||	TRUE	igd	1	154980351	0.0082	1.80884e-15	140254	ieu-b-85	Prostate cancer || id:ieu-b-85	TRUE	reported	igd	2	TRUE
rs58235267	G	C	G	C	0.1175	0.00380923	0.4701	0.488409	FALSE	TRUE	TRUE	ieu-b-4879	2	63277843	0.00201488	472174	0.0589997	telomere length || id:ieu-b-4879	telomere length	telomere length || ||	TRUE	igd	2	63277843	0.0079	1.1079e-49	140254	ieu-b-85	Prostate cancer || id:ieu-b-85	TRUE	reported	igd	2	FALSE
rs61735792	A	G	A	G	0.23	-0.00329229	0.0158	0.013813	FALSE	FALSE	FALSE	ieu-b-4879	21	42866332	0.00893141	472174	0.709999	telomere length || id:ieu-b-4879	telomere length	telomere length || ||	TRUE	igd	21	42866332	0.0332	4.49883e-12	140254	ieu-b-85	Prostate cancer || id:ieu-b-85	TRUE	reported	igd	2	TRUE
rs62003551	G	A	G	A	-0.1005	0.00505343	0.1425	0.141932	FALSE	FALSE	FALSE	ieu-b-4879	14	53424320	0.0028654	472174	0.0779992	telomere length || id:ieu-b-4879	telomere length	telomere length || ||	TRUE	igd	14	53424320	0.0117	8.46253e-18	140254	ieu-b-85	Prostate cancer || id:ieu-b-85	TRUE	reported	igd	2	TRUE
rs62113212	T	C	T	C	-0.3028	-0.00063404	0.0775	0.071352	FALSE	FALSE	FALSE	ieu-b-4879	19	51360840	0.00388855	472174	0.87	telomere length || id:ieu-b-4879	telomere length	telomere length || ||	TRUE	igd	19	51360840	0.0159	4.25794e-81	140254	ieu-b-85	Prostate cancer || id:ieu-b-85	TRUE	reported	igd	2	TRUE
rs62186433	G	A	G	A	0.0863	0.00321212	0.1486	0.157596	FALSE	FALSE	FALSE	ieu-b-4879	2	242257835	0.00274078	472174	0.24	telomere length || id:ieu-b-4879	telomere length	telomere length || ||	TRUE	igd	2	242257835	0.011	3.20627e-15	140254	ieu-b-85	Prostate cancer || id:ieu-b-85	TRUE	reported	igd	2	TRUE
rs6465657	T	C	T	C	-0.1005	0.00075213	0.5365	0.517185	FALSE	FALSE	FALSE	ieu-b-4879	7	97816327	0.00202133	472174	0.709999	telomere length || id:ieu-b-4879	telomere length	telomere length || ||	TRUE	igd	7	97816327	0.0079	6.96466e-37	140254	ieu-b-85	Prostate cancer || id:ieu-b-85	TRUE	reported	igd	2	TRUE
rs6557265	C	T	C	T	-0.077	-0.00204574	0.4226	0.412719	FALSE	FALSE	FALSE	ieu-b-4879	6	153433402	0.00204025	472174	0.32	telomere length || id:ieu-b-4879	telomere length	telomere length || ||	TRUE	igd	6	153433402	0.008	1.0361e-21	140254	ieu-b-85	Prostate cancer || id:ieu-b-85	TRUE	reported	igd	2	TRUE
rs6754084	C	T	C	T	0.05	-0.00403093	0.7324	0.747374	FALSE	FALSE	FALSE	ieu-b-4879	2	202124997	0.00230354	472174	0.08	telomere length || id:ieu-b-4879	telomere length	telomere length || ||	TRUE	igd	2	202124997	0.0091	3.52501e-08	140254	ieu-b-85	Prostate cancer || id:ieu-b-85	TRUE	reported	igd	2	TRUE
rs6763927	T	A	T	A	0.0459	-0.0086012	0.4406	0.443366	FALSE	TRUE	TRUE	ieu-b-4879	3	141140366	0.00202406	472174	2.1e-05	telomere length || id:ieu-b-4879	telomere length	telomere length || ||	TRUE	igd	3	141140366	0.008	8.46993e-09	140254	ieu-b-85	Prostate cancer || id:ieu-b-85	TRUE	reported	igd	2	FALSE
rs684232	C	T	C	T	0.0832	-0.00097614	0.3534	0.363165	FALSE	FALSE	FALSE	ieu-b-4879	17	618965	0.0020837	472174	0.64	telomere length || id:ieu-b-4879	telomere length	telomere length || ||	TRUE	igd	17	618965	0.0082	4.3421e-24	140254	ieu-b-85	Prostate cancer || id:ieu-b-85	TRUE	reported	igd	2	TRUE
rs6941125	A	T	A	T	0.0704	-0.00087997	0.1457	0.150304	FALSE	TRUE	FALSE	ieu-b-4879	6	109287209	0.00280985	472174	0.75	telomere length || id:ieu-b-4879	telomere length	telomere length || ||	TRUE	igd	6	109287209	0.0111	1.992e-10	140254	ieu-b-85	Prostate cancer || id:ieu-b-85	TRUE	reported	igd	2	TRUE
rs6983267	T	G	T	G	-0.2004	0.00031344	0.4892	0.474655	FALSE	FALSE	FALSE	ieu-b-4879	8	128413305	0.0020109	472174	0.88	telomere length || id:ieu-b-4879	telomere length	telomere length || ||	TRUE	igd	8	128413305	0.0079	2.8119e-141	140254	ieu-b-85	Prostate cancer || id:ieu-b-85	TRUE	reported	igd	2	TRUE
rs7094871	G	C	G	C	0.0435	-0.00129581	0.5403	0.541716	FALSE	TRUE	TRUE	ieu-b-4879	10	114712154	0.00200609	472174	0.52	telomere length || id:ieu-b-4879	telomere length	telomere length || ||	TRUE	igd	10	114712154	0.008	4.84195e-08	140254	ieu-b-85	Prostate cancer || id:ieu-b-85	TRUE	reported	igd	2	FALSE
rs7127900	G	A	G	A	-0.1704	0.00253714	0.8015	0.807793	FALSE	FALSE	FALSE	ieu-b-4879	11	2233574	0.00254006	472174	0.32	telomere length || id:ieu-b-4879	telomere length	telomere length || ||	TRUE	igd	11	2233574	0.0098	4.93856e-68	140254	ieu-b-85	Prostate cancer || id:ieu-b-85	TRUE	reported	igd	2	TRUE
rs72725868	G	A	G	A	-0.1175	0.00573069	0.0881	0.083855	FALSE	FALSE	FALSE	ieu-b-4879	8	128091418	0.0037967	472174	0.13	telomere length || id:ieu-b-4879	telomere length	telomere length || ||	TRUE	igd	8	128091418	0.015	5.46009e-15	140254	ieu-b-85	Prostate cancer || id:ieu-b-85	TRUE	reported	igd	2	TRUE
rs73110464	T	C	T	C	0.1583	-0.00017403	0.1277	0.111617	FALSE	FALSE	FALSE	ieu-b-4879	12	53312612	0.00320774	472174	0.96	telomere length || id:ieu-b-4879	telomere length	telomere length || ||	TRUE	igd	12	53312612	0.0116	1.11301e-42	140254	ieu-b-85	Prostate cancer || id:ieu-b-85	TRUE	reported	igd	2	TRUE
rs7313765	A	G	A	G	-0.0563	0.00100309	0.4218	0.42523	FALSE	FALSE	FALSE	ieu-b-4879	12	65011980	0.00203919	472174	0.62	telomere length || id:ieu-b-4879	telomere length	telomere length || ||	TRUE	igd	12	65011980	0.0082	5.7161e-12	140254	ieu-b-85	Prostate cancer || id:ieu-b-85	TRUE	reported	igd	2	TRUE
rs73351629	G	C	G	C	-0.1375	0.0010579	0.3334	0.325641	FALSE	TRUE	FALSE	ieu-b-4879	8	128018466	0.00213542	472174	0.62	telomere length || id:ieu-b-4879	telomere length	telomere length || ||	TRUE	igd	8	128018466	0.0085	5.14754e-59	140254	ieu-b-85	Prostate cancer || id:ieu-b-85	TRUE	reported	igd	2	TRUE
rs7522437	A	G	A	G	-0.0457	0.00063948	0.4609	0.466223	FALSE	FALSE	FALSE	ieu-b-4879	1	204029890	0.00200492	472174	0.75	telomere length || id:ieu-b-4879	telomere length	telomere length || ||	TRUE	igd	1	204029890	0.008	1.21001e-08	140254	ieu-b-85	Prostate cancer || id:ieu-b-85	TRUE	reported	igd	2	TRUE
rs75358080	G	A	G	A	-0.1452	1.711e-05	0.0373	0.035504	FALSE	FALSE	FALSE	ieu-b-4879	3	87398945	0.00542507	472174	1	telomere length || id:ieu-b-4879	telomere length	telomere length || ||	TRUE	igd	3	87398945	0.0216	1.70687e-11	140254	ieu-b-85	Prostate cancer || id:ieu-b-85	TRUE	reported	igd	2	TRUE
rs7580494	T	C	T	C	0.0551	0.00167664	0.3878	0.400534	FALSE	FALSE	FALSE	ieu-b-4879	2	62781499	0.00203856	472174	0.41	telomere length || id:ieu-b-4879	telomere length	telomere length || ||	TRUE	igd	2	62781499	0.0081	1.16708e-11	140254	ieu-b-85	Prostate cancer || id:ieu-b-85	TRUE	reported	igd	2	TRUE
rs767127	G	A	G	A	0.0512	-0.00327063	0.4989	0.507307	FALSE	FALSE	FALSE	ieu-b-4879	14	69134264	0.00200658	472174	0.1	telomere length || id:ieu-b-4879	telomere length	telomere length || ||	TRUE	igd	14	69134264	0.0079	1.00399e-10	140254	ieu-b-85	Prostate cancer || id:ieu-b-85	TRUE	reported	igd	2	TRUE
rs77334358	T	C	T	C	-0.2803	0.0174454	0.0173	0.014596	FALSE	FALSE	FALSE	ieu-b-4879	9	110256979	0.00832807	472174	0.0359998	telomere length || id:ieu-b-4879	telomere length	telomere length || ||	TRUE	igd	9	110256979	0.0358	5.17249e-15	140254	ieu-b-85	Prostate cancer || id:ieu-b-85	TRUE	reported	igd	2	TRUE
rs77482050	A	G	A	G	-0.3939	-0.00858885	0.0145	0.005891	FALSE	FALSE	FALSE	ieu-b-4879	2	242139600	0.0130264	472174	0.51	telomere length || id:ieu-b-4879	telomere length	telomere length || ||	TRUE	igd	2	242139600	0.0403	1.50591e-22	140254	ieu-b-85	Prostate cancer || id:ieu-b-85	TRUE	reported	igd	2	TRUE
rs77541621	A	G	A	G	0.5907	0.00050295	0.0243	0.027533	FALSE	FALSE	FALSE	ieu-b-4879	8	128077146	0.00635568	472174	0.94	telomere length || id:ieu-b-4879	telomere length	telomere length || ||	TRUE	igd	8	128077146	0.0227	1.03039e-149	140254	ieu-b-85	Prostate cancer || id:ieu-b-85	TRUE	reported	igd	2	TRUE
rs77559646	A	G	A	G	0.2492	-0.0026452	0.0237	0.019055	FALSE	FALSE	FALSE	ieu-b-4879	2	242135265	0.00729355	472174	0.719999	telomere length || id:ieu-b-4879	telomere length	telomere length || ||	TRUE	igd	2	242135265	0.0267	9.92887e-21	140254	ieu-b-85	Prostate cancer || id:ieu-b-85	TRUE	reported	igd	2	TRUE
rs78416326	C	G	C	G	-0.1763	0.00751906	0.2062	0.194212	FALSE	TRUE	FALSE	ieu-b-4879	3	170074517	0.00254038	472174	0.00309999	telomere length || id:ieu-b-4879	telomere length	telomere length || ||	TRUE	igd	3	170074517	0.0102	5.59758e-67	140254	ieu-b-85	Prostate cancer || id:ieu-b-85	TRUE	reported	igd	2	TRUE
rs7996468	T	C	T	C	-0.0685	-0.00174972	0.7756	0.776525	FALSE	FALSE	FALSE	ieu-b-4879	13	73714290	0.00244434	472174	0.47	telomere length || id:ieu-b-4879	telomere length	telomere length || ||	TRUE	igd	13	73714290	0.0099	4.36918e-12	140254	ieu-b-85	Prostate cancer || id:ieu-b-85	TRUE	reported	igd	2	TRUE
rs80130819	C	A	C	A	-0.0957	-0.00703817	0.0916	0.078872	FALSE	FALSE	FALSE	ieu-b-4879	12	48419618	0.00370976	472174	0.0580003	telomere length || id:ieu-b-4879	telomere length	telomere length || ||	TRUE	igd	12	48419618	0.0142	1.89104e-11	140254	ieu-b-85	Prostate cancer || id:ieu-b-85	TRUE	reported	igd	2	TRUE
rs80326387	A	G	A	G	0.0567	0.00037524	0.2583	0.248406	FALSE	FALSE	FALSE	ieu-b-4879	15	66705043	0.00231572	472174	0.87	telomere length || id:ieu-b-4879	telomere length	telomere length || ||	TRUE	igd	15	66705043	0.0091	4.64398e-10	140254	ieu-b-85	Prostate cancer || id:ieu-b-85	TRUE	reported	igd	2	TRUE
rs8093601	C	G	C	G	0.0451	0.0162516	0.4421	0.433876	FALSE	TRUE	TRUE	ieu-b-4879	18	51772473	0.00202535	472174	1e-15	telomere length || id:ieu-b-4879	telomere length	telomere length || ||	TRUE	igd	18	51772473	0.0081	2.311e-08	140254	ieu-b-85	Prostate cancer || id:ieu-b-85	TRUE	reported	igd	2	FALSE
rs817833	T	G	T	G	-0.0733	-0.00433292	0.8914	0.879582	FALSE	FALSE	FALSE	ieu-b-4879	9	110152977	0.00311183	472174	0.16	telomere length || id:ieu-b-4879	telomere length	telomere length || ||	TRUE	igd	9	110152977	0.0131	2.14299e-08	140254	ieu-b-85	Prostate cancer || id:ieu-b-85	TRUE	reported	igd	2	TRUE
rs823121	A	G	A	G	-0.0472	0.00043566	0.4322	0.416461	FALSE	FALSE	FALSE	ieu-b-4879	1	205724302	0.00203959	472174	0.83	telomere length || id:ieu-b-4879	telomere length	telomere length || ||	TRUE	igd	1	205724302	0.008	3.37598e-09	140254	ieu-b-85	Prostate cancer || id:ieu-b-85	TRUE	reported	igd	2	TRUE
rs878987	G	A	G	A	0.0639	-0.00400304	0.1459	0.159048	FALSE	FALSE	FALSE	ieu-b-4879	11	134266372	0.00274781	472174	0.15	telomere length || id:ieu-b-4879	telomere length	telomere length || ||	TRUE	igd	11	134266372	0.0117	4.77298e-08	140254	ieu-b-85	Prostate cancer || id:ieu-b-85	TRUE	reported	igd	2	TRUE
rs917811	T	C	T	C	-0.0686	-0.00024106	0.6856	0.696256	FALSE	FALSE	FALSE	ieu-b-4879	7	21059022	0.00217573	472174	0.91	telomere length || id:ieu-b-4879	telomere length	telomere length || ||	TRUE	igd	7	21059022	0.0085	5.50554e-16	140254	ieu-b-85	Prostate cancer || id:ieu-b-85	TRUE	reported	igd	2	TRUE
rs9306894	G	A	G	A	0.0777	0.00176569	0.3633	0.353412	FALSE	FALSE	FALSE	ieu-b-4879	2	20878105	0.00209151	472174	0.4	telomere length || id:ieu-b-4879	telomere length	telomere length || ||	TRUE	igd	2	20878105	0.0082	1.91911e-21	140254	ieu-b-85	Prostate cancer || id:ieu-b-85	TRUE	reported	igd	2	TRUE
rs9443189	G	A	G	A	-0.0635	0.00326495	0.1429	0.156004	FALSE	FALSE	FALSE	ieu-b-4879	6	76495882	0.00279706	472174	0.24	telomere length || id:ieu-b-4879	telomere length	telomere length || ||	TRUE	igd	6	76495882	0.0116	4.68004e-08	140254	ieu-b-85	Prostate cancer || id:ieu-b-85	TRUE	reported	igd	2	TRUE
rs9625483	A	G	A	G	0.1338	0.00029705	0.0288	0.018085	FALSE	FALSE	FALSE	ieu-b-4879	22	28888939	0.00755047	472174	0.97	telomere length || id:ieu-b-4879	telomere length	telomere length || ||	TRUE	igd	22	28888939	0.024	2.43299e-08	140254	ieu-b-85	Prostate cancer || id:ieu-b-85	TRUE	reported	igd	2	TRUE
rs9686557	C	A	C	A	0.0482	0.00220164	0.444	0.459414	FALSE	FALSE	FALSE	ieu-b-4879	5	172959030	0.00202902	472174	0.28	telomere length || id:ieu-b-4879	telomere length	telomere length || ||	TRUE	igd	5	172959030	0.008	1.94102e-09	140254	ieu-b-85	Prostate cancer || id:ieu-b-85	TRUE	reported	igd	2	TRUE
rs9812088	A	G	A	G	-0.0524	-0.00086426	0.3	0.278645	FALSE	FALSE	FALSE	ieu-b-4879	3	128263668	0.00226025	472174	0.7	telomere length || id:ieu-b-4879	telomere length	telomere length || ||	TRUE	igd	3	128263668	0.0088	2.98999e-09	140254	ieu-b-85	Prostate cancer || id:ieu-b-85	TRUE	reported	igd	2	TRUE
rs9907478	T	C	T	C	0.1064	-0.00085278	0.0757	0.086214	FALSE	FALSE	FALSE	ieu-b-4879	17	47395729	0.00356106	472174	0.81	telomere length || id:ieu-b-4879	telomere length	telomere length || ||	TRUE	igd	17	47395729	0.0147	4.5196e-13	140254	ieu-b-85	Prostate cancer || id:ieu-b-85	TRUE	reported	igd	2	TRUE
rs9911515	G	A	G	A	-0.1618	-0.00048853	0.5197	0.537324	FALSE	FALSE	FALSE	ieu-b-4879	17	69115358	0.00200942	472174	0.81	telomere length || id:ieu-b-4879	telomere length	telomere length || ||	TRUE	igd	17	69115358	0.0079	6.46994e-93	140254	ieu-b-85	Prostate cancer || id:ieu-b-85	TRUE	reported	igd	2	TRUE
rs9959454	G	A	G	A	-0.0872	0.00019025	0.2672	0.271354	FALSE	FALSE	FALSE	ieu-b-4879	18	76770820	0.002246	472174	0.93	telomere length || id:ieu-b-4879	telomere length	telomere length || ||	TRUE	igd	18	76770820	0.009	5.34441e-22	140254	ieu-b-85	Prostate cancer || id:ieu-b-85	TRUE	reported	igd	2	TRUE
rs9978557	T	C	T	C	-0.1009	-0.00140745	0.098	0.092899	FALSE	FALSE	FALSE	ieu-b-4879	21	42882462	0.00345014	472174	0.68	telomere length || id:ieu-b-4879	telomere length	telomere length || ||	TRUE	igd	21	42882462	0.0143	2.01883e-12	140254	ieu-b-85	Prostate cancer || id:ieu-b-85	TRUE	reported	igd	2	TRUE
